# Supplementary material for: MGST1 facilitates novel KRASG12D inhibitor resistance in KRASG12D-mutated pancreatic ductal adenocarcinoma by inhibiting ferroptosis
Source: Mol Med. 2024 Nov 5;30:199. doi: 10.1186/s10020-024-00972-y (PMC11536589; doi:10.1186/s10020-024-00972-y)
Supplement: Supplementary file 2 — Supplementary Material 2 [file 10020_2024_972_MOESM2_ESM.xlsx]

## Sheet: Sheet1
Supplementary Table 2. The GSEA results in the parental cells and MRTX1133-resistant cells.
NAME	GS<br> follow link to MSigDB	GS DETAILS	SIZE	ES	NES	NOM p-val	FDR q-val	FWER p-val	RANK AT MAX	LEADING EDGE
HALLMARK_ANDROGEN_RESPONSE	HALLMARK_ANDROGEN_RESPONSE	Details ...	100	0.390564	1.26372	0	0.1375	0.2	3795	tags=35%, list=19%, signal=43%
HALLMARK_ANGIOGENESIS	HALLMARK_ANGIOGENESIS	Details ...	36	0.502358	1.21981	0	0.15	0.2	1798	tags=22%, list=9%, signal=24%
HALLMARK_MYOGENESIS	HALLMARK_MYOGENESIS	Details ...	199	0.312931	1.19185	0	0.220536	0.5	2690	tags=21%, list=13%, signal=24%
HALLMARK_MITOTIC_SPINDLE	HALLMARK_MITOTIC_SPINDLE	Details ...	199	0.338155	1.17416	0	0.214882	0.7	4203	tags=38%, list=21%, signal=48%
HALLMARK_PROTEIN_SECRETION	HALLMARK_PROTEIN_SECRETION	Details ...	96	0.519496	1.16429	0	0.217163	0.7	4745	tags=56%, list=24%, signal=73%
HALLMARK_COAGULATION	HALLMARK_COAGULATION	Details ...	138	0.312375	1.15486	0	0.218793	0.7	2604	tags=23%, list=13%, signal=26%
HALLMARK_UV_RESPONSE_DN	HALLMARK_UV_RESPONSE_DN	Details ...	144	0.308907	1.1411	0	0.284301	0.7	2860	tags=28%, list=14%, signal=32%
HALLMARK_TGF_BETA_SIGNALING	HALLMARK_TGF_BETA_SIGNALING	Details ...	54	0.326813	1.09387	0	0.431495	0.7	3949	tags=46%, list=20%, signal=58%
HALLMARK_HEDGEHOG_SIGNALING	HALLMARK_HEDGEHOG_SIGNALING	Details ...	36	0.353803	1.06877	0	0.472468	0.9	1689	tags=28%, list=8%, signal=30%
HALLMARK_WNT_BETA_CATENIN_SIGNALING	HALLMARK_WNT_BETA_CATENIN_SIGNALING	Details ...	42	0.36867	1.02257	0	0.5	0	4133	tags=43%, list=21%, signal=54%
HALLMARK_NOTCH_SIGNALING	HALLMARK_NOTCH_SIGNALING	Details ...	32	0.430321	1.31292	0.2	0.175	0.1	3194	tags=38%, list=16%, signal=45%
HALLMARK_HYPOXIA	HALLMARK_HYPOXIA	Details ...	200	-0.416145	-1.3274	0	0.1	0	2721	tags=31%, list=14%, signal=36%
HALLMARK_HEME_METABOLISM	HALLMARK_HEME_METABOLISM	Details ...	198	-0.304523	-1.31389	0	0.1	0.1	3348	tags=23%, list=17%, signal=27%
HALLMARK_IL6_JAK_STAT3_SIGNALING	HALLMARK_IL6_JAK_STAT3_SIGNALING	Details ...	87	-0.390967	-1.31301	0	0.1	0.1	2031	tags=21%, list=10%, signal=23%
HALLMARK_KRAS_SIGNALING_UP	HALLMARK_KRAS_SIGNALING_UP	Details ...	200	-0.331753	-1.29529	0	0.1	0.1	2834	tags=22%, list=14%, signal=25%
HALLMARK_IL2_STAT5_SIGNALING	HALLMARK_IL2_STAT5_SIGNALING	Details ...	198	-0.396188	-1.29512	0	0.1	0.1	1703	tags=20%, list=9%, signal=22%
HALLMARK_INTERFERON_GAMMA_RESPONSE	HALLMARK_INTERFERON_GAMMA_RESPONSE	Details ...	199	-0.313946	-1.27717	0	0.115351	0.2	3851	tags=29%, list=19%, signal=36%
HALLMARK_GLYCOLYSIS	HALLMARK_GLYCOLYSIS	Details ...	200	-0.312544	-1.25854	0	0.113158	0.2	3903	tags=29%, list=20%, signal=36%
HALLMARK_INFLAMMATORY_RESPONSE	HALLMARK_INFLAMMATORY_RESPONSE	Details ...	200	-0.420439	-1.24421	0	0.199013	0.5	1671	tags=20%, list=8%, signal=21%
HALLMARK_TNFA_SIGNALING_VIA_NFKB	HALLMARK_TNFA_SIGNALING_VIA_NFKB	Details ...	199	-0.617298	-1.22633	0	0.188012	0.5	1627	tags=41%, list=8%, signal=44%
HALLMARK_MTORC1_SIGNALING	HALLMARK_MTORC1_SIGNALING	Details ...	200	-0.44688	-1.22308	0	0.179211	0.5	3690	tags=36%, list=18%, signal=43%
HALLMARK_UV_RESPONSE_UP	HALLMARK_UV_RESPONSE_UP	Details ...	158	-0.399063	-1.21813	0	0.187161	0.6	3620	tags=30%, list=18%, signal=37%
HALLMARK_P53_PATHWAY	HALLMARK_P53_PATHWAY	Details ...	198	-0.474654	-1.20858	0	0.179898	0.6	2721	tags=36%, list=14%, signal=41%
HALLMARK_CHOLESTEROL_HOMEOSTASIS	HALLMARK_CHOLESTEROL_HOMEOSTASIS	Details ...	74	-0.346177	-1.19937	0	0.173752	0.6	1383	tags=18%, list=7%, signal=19%
HALLMARK_XENOBIOTIC_METABOLISM	HALLMARK_XENOBIOTIC_METABOLISM	Details ...	199	-0.313075	-1.19609	0	0.168484	0.6	4060	tags=28%, list=20%, signal=35%
HALLMARK_APOPTOSIS	HALLMARK_APOPTOSIS	Details ...	161	-0.402334	-1.19332	0	0.163918	0.6	2937	tags=29%, list=15%, signal=34%
GOBP_MESENCHYMAL_TO_EPITHELIAL_TRANSITION	GOBP_MESENCHYMAL_TO_EPITHELIAL_TRANSITION		20	0.566431	1.59909	0	0.0352924	0.7	2208	tags=35%, list=11%, signal=39%
HALLMARK_ALLOGRAFT_REJECTION	HALLMARK_ALLOGRAFT_REJECTION	Details ...	200	-0.35446	-1.17457	0	0.197575	0.6	2690	tags=20%, list=13%, signal=22%
HALLMARK_INTERFERON_ALPHA_RESPONSE	HALLMARK_INTERFERON_ALPHA_RESPONSE	Details ...	97	-0.347959	-1.17417	0	0.192154	0.6	3448	tags=34%, list=17%, signal=41%
HALLMARK_UNFOLDED_PROTEIN_RESPONSE	HALLMARK_UNFOLDED_PROTEIN_RESPONSE	Details ...	112	-0.543012	-1.15328	0	0.265836	0.6	3278	tags=40%, list=16%, signal=48%
HALLMARK_ESTROGEN_RESPONSE_LATE	HALLMARK_ESTROGEN_RESPONSE_LATE	Details ...	200	-0.352108	-1.14782	0	0.262274	0.7	2960	tags=27%, list=15%, signal=31%
HALLMARK_ADIPOGENESIS	HALLMARK_ADIPOGENESIS		200	-0.359787	-1.14159	0	0.260102	0.8	3632	tags=34%, list=18%, signal=41%
HALLMARK_OXIDATIVE_PHOSPHORYLATION	HALLMARK_OXIDATIVE_PHOSPHORYLATION		200	-0.575434	-1.14105	0	0.252825	0.8	5174	tags=64%, list=26%, signal=85%
HALLMARK_APICAL_JUNCTION	HALLMARK_APICAL_JUNCTION		200	-0.302607	-1.11073	0	0.275503	0.8	1742	tags=16%, list=9%, signal=17%
HALLMARK_ESTROGEN_RESPONSE_EARLY	HALLMARK_ESTROGEN_RESPONSE_EARLY		200	-0.287971	-1.10962	0	0.268753	0.8	2464	tags=22%, list=12%, signal=24%
HALLMARK_G2M_CHECKPOINT	HALLMARK_G2M_CHECKPOINT		199	-0.392805	-1.10288	0	0.262503	0.8	4405	tags=40%, list=22%, signal=51%
HALLMARK_DNA_REPAIR	HALLMARK_DNA_REPAIR		150	-0.467099	-1.0879	0	0.299572	0.8	4821	tags=54%, list=24%, signal=71%
HALLMARK_MYC_TARGETS_V1	HALLMARK_MYC_TARGETS_V1		199	-0.543183	-1.08725	0	0.292919	0.8	4270	tags=50%, list=21%, signal=63%
HALLMARK_E2F_TARGETS	HALLMARK_E2F_TARGETS		200	-0.521296	-1.07542	0	0.307772	0.9	5762	tags=62%, list=29%, signal=86%
HALLMARK_KRAS_SIGNALING_DN	HALLMARK_KRAS_SIGNALING_DN		200	-0.288108	-1.03245	0	0.421602	1	1138	tags=9%, list=6%, signal=9%
KEGG_DRUG_METABOLISM_OTHER_ENZYMES	KEGG_DRUG_METABOLISM_OTHER_ENZYMES	Details ...	51	0.450009	1.56841	0	0.19292	0.1	2179	tags=20%, list=11%, signal=22%
KEGG_INTESTINAL_IMMUNE_NETWORK_FOR_IGA_PRODUCTION	KEGG_INTESTINAL_IMMUNE_NETWORK_FOR_IGA_PRODUCTION	Details ...	46	0.454575	1.48742	0	0.239381	0.2	1268	tags=15%, list=6%, signal=16%
KEGG_GAP_JUNCTION	KEGG_GAP_JUNCTION	Details ...	89	0.448251	1.37911	0	0.286685	0.3	4205	tags=31%, list=21%, signal=40%
KEGG_LONG_TERM_DEPRESSION	KEGG_LONG_TERM_DEPRESSION	Details ...	70	0.403336	1.37795	0	0.240014	0.3	4010	tags=23%, list=20%, signal=29%
KEGG_METABOLISM_OF_XENOBIOTICS_BY_CYTOCHROME_P450	KEGG_METABOLISM_OF_XENOBIOTICS_BY_CYTOCHROME_P450	Details ...	68	0.424469	1.3593	0	0.268777	0.3	2179	tags=22%, list=11%, signal=25%
KEGG_PROPANOATE_METABOLISM	KEGG_PROPANOATE_METABOLISM	Details ...	32	0.389442	1.34917	0	0.240648	0.3	5018	tags=44%, list=25%, signal=58%
KEGG_DRUG_METABOLISM_CYTOCHROME_P450	KEGG_DRUG_METABOLISM_CYTOCHROME_P450	Details ...	70	0.361134	1.34658	0	0.220555	0.3	2179	tags=16%, list=11%, signal=18%
KEGG_N_GLYCAN_BIOSYNTHESIS	KEGG_N_GLYCAN_BIOSYNTHESIS	Details ...	46	0.358407	1.32045	0	0.240964	0.3	614	tags=13%, list=3%, signal=13%
KEGG_GLUTATHIONE_METABOLISM	KEGG_GLUTATHIONE_METABOLISM	Details ...	48	0.352322	1.24454	0	0.166667	0	2099	tags=19%, list=11%, signal=21%
KEGG_PANTOTHENATE_AND_COA_BIOSYNTHESIS	KEGG_PANTOTHENATE_AND_COA_BIOSYNTHESIS	Details ...	16	0.540634	1.30373	0	0.29707	0.5	3148	tags=38%, list=16%, signal=44%
KEGG_TGF_BETA_SIGNALING_PATHWAY	KEGG_TGF_BETA_SIGNALING_PATHWAY	Details ...	85	0.475319	1.30113	0	0.279154	0.5	2398	tags=29%, list=12%, signal=33%
KEGG_LONG_TERM_POTENTIATION	KEGG_LONG_TERM_POTENTIATION	Details ...	70	0.452809	1.29725	0	0.264225	0.5	4894	tags=36%, list=25%, signal=47%
KEGG_GLYCOSAMINOGLYCAN_BIOSYNTHESIS_CHONDROITIN_SULFATE	KEGG_GLYCOSAMINOGLYCAN_BIOSYNTHESIS_CHONDROITIN_SULFATE	Details ...	22	0.547118	1.29109	0	0.283143	0.6	2704	tags=50%, list=14%, signal=58%
KEGG_VASOPRESSIN_REGULATED_WATER_REABSORPTION	KEGG_VASOPRESSIN_REGULATED_WATER_REABSORPTION	Details ...	44	0.42269	1.28148	0	0.29014	0.6	3587	tags=34%, list=18%, signal=41%
KEGG_NOTCH_SIGNALING_PATHWAY	KEGG_NOTCH_SIGNALING_PATHWAY	Details ...	47	0.392781	1.27946	0	0.284422	0.6	4024	tags=43%, list=20%, signal=53%
KEGG_AXON_GUIDANCE	KEGG_AXON_GUIDANCE	Details ...	129	0.383457	1.27279	0	0.269899	0.6	3008	tags=28%, list=15%, signal=33%
KEGG_NEUROTROPHIN_SIGNALING_PATHWAY	KEGG_NEUROTROPHIN_SIGNALING_PATHWAY	Details ...	126	0.310146	1.26764	0	0.26605	0.6	4202	tags=31%, list=21%, signal=39%
KEGG_STARCH_AND_SUCROSE_METABOLISM	KEGG_STARCH_AND_SUCROSE_METABOLISM		51	0.381999	1.26472	0	0.26867	0.8	2329	tags=22%, list=12%, signal=24%
KEGG_VIBRIO_CHOLERAE_INFECTION	KEGG_VIBRIO_CHOLERAE_INFECTION		54	0.503586	1.25979	0	0.272644	0.8	4018	tags=37%, list=20%, signal=46%
KEGG_STEROID_BIOSYNTHESIS	KEGG_STEROID_BIOSYNTHESIS		17	0.70348	1.24601	0	0.296383	0.8	2479	tags=59%, list=12%, signal=67%
KEGG_STEROID_HORMONE_BIOSYNTHESIS	KEGG_STEROID_HORMONE_BIOSYNTHESIS		55	0.455845	1.24205	0	0.292096	0.8	2179	tags=24%, list=11%, signal=26%
KEGG_ABC_TRANSPORTERS	KEGG_ABC_TRANSPORTERS		44	0.428776	1.24184	0	0.284981	0.8	2961	tags=36%, list=15%, signal=43%
KEGG_ASCORBATE_AND_ALDARATE_METABOLISM	KEGG_ASCORBATE_AND_ALDARATE_METABOLISM		25	0.38069	1.23809	0	0.286266	0.8	5087	tags=32%, list=25%, signal=43%
KEGG_GLYCOSPHINGOLIPID_BIOSYNTHESIS_GANGLIO_SERIES	KEGG_GLYCOSPHINGOLIPID_BIOSYNTHESIS_GANGLIO_SERIES		15	0.525549	1.23703	0	0.279844	0.8	3239	tags=40%, list=16%, signal=48%
KEGG_PROGESTERONE_MEDIATED_OOCYTE_MATURATION	KEGG_PROGESTERONE_MEDIATED_OOCYTE_MATURATION		85	0.29141	1.23529	0	0.273849	0.8	4202	tags=28%, list=21%, signal=36%
KEGG_OOCYTE_MEIOSIS	KEGG_OOCYTE_MEIOSIS		112	0.232337	1.21228	0	0.271403	0.8	5211	tags=29%, list=26%, signal=38%
KEGG_RETINOL_METABOLISM	KEGG_RETINOL_METABOLISM		64	0.353616	1.1927	0	0.276851	0.8	2179	tags=16%, list=11%, signal=17%
KEGG_FC_GAMMA_R_MEDIATED_PHAGOCYTOSIS	KEGG_FC_GAMMA_R_MEDIATED_PHAGOCYTOSIS		95	0.367205	1.19101	0	0.277194	0.8	4202	tags=41%, list=21%, signal=52%
KEGG_RIBOFLAVIN_METABOLISM	KEGG_RIBOFLAVIN_METABOLISM		16	0.393203	1.18096	0	0.287255	0.8	5836	tags=38%, list=29%, signal=53%
KEGG_DORSO_VENTRAL_AXIS_FORMATION	KEGG_DORSO_VENTRAL_AXIS_FORMATION		24	0.440803	1.1775	0	0.293768	0.8	3253	tags=38%, list=16%, signal=45%
KEGG_PORPHYRIN_AND_CHLOROPHYLL_METABOLISM	KEGG_PORPHYRIN_AND_CHLOROPHYLL_METABOLISM		41	0.302679	1.14304	0	0.378165	1	885	tags=10%, list=4%, signal=10%
KEGG_O_GLYCAN_BIOSYNTHESIS	KEGG_O_GLYCAN_BIOSYNTHESIS		30	0.581016	1.12284	0	0.388522	1	2254	tags=37%, list=11%, signal=41%
KEGG_BUTANOATE_METABOLISM	KEGG_BUTANOATE_METABOLISM		34	0.297279	1.10159	0	0.41963	1	916	tags=12%, list=5%, signal=12%
KEGG_BETA_ALANINE_METABOLISM	KEGG_BETA_ALANINE_METABOLISM		22	0.372256	1.09974	0	0.408714	1	916	tags=14%, list=5%, signal=14%
KEGG_VALINE_LEUCINE_AND_ISOLEUCINE_DEGRADATION	KEGG_VALINE_LEUCINE_AND_ISOLEUCINE_DEGRADATION		44	0.23236	1.05475	0	0.454584	1	916	tags=9%, list=5%, signal=10%
KEGG_NITROGEN_METABOLISM	KEGG_NITROGEN_METABOLISM	Details ...	23	-0.61581	-1.42932	0	0.1	0	949	tags=26%, list=5%, signal=27%
KEGG_MATURITY_ONSET_DIABETES_OF_THE_YOUNG	KEGG_MATURITY_ONSET_DIABETES_OF_THE_YOUNG	Details ...	25	-0.553385	-1.42002	0	0.1	0.1	422	tags=16%, list=2%, signal=16%
KEGG_ALANINE_ASPARTATE_AND_GLUTAMATE_METABOLISM	KEGG_ALANINE_ASPARTATE_AND_GLUTAMATE_METABOLISM	Details ...	32	-0.418043	-1.41769	0	0.1	0.1	1672	tags=22%, list=8%, signal=24%
KEGG_NOD_LIKE_RECEPTOR_SIGNALING_PATHWAY	KEGG_NOD_LIKE_RECEPTOR_SIGNALING_PATHWAY	Details ...	62	-0.426769	-1.3474	0	0.182992	0.3	3099	tags=23%, list=16%, signal=27%
KEGG_BLADDER_CANCER	KEGG_BLADDER_CANCER	Details ...	42	-0.418743	-1.34124	0	0.166394	0.3	2378	tags=31%, list=12%, signal=35%
KEGG_AUTOIMMUNE_THYROID_DISEASE	KEGG_AUTOIMMUNE_THYROID_DISEASE	Details ...	50	-0.39733	-1.3318	0	0.155328	0.3	2576	tags=10%, list=13%, signal=11%
KEGG_GLYCINE_SERINE_AND_THREONINE_METABOLISM	KEGG_GLYCINE_SERINE_AND_THREONINE_METABOLISM	Details ...	31	-0.569667	-1.32534	0	0.203225	0.5	1228	tags=26%, list=6%, signal=27%
KEGG_CYTOKINE_CYTOKINE_RECEPTOR_INTERACTION	KEGG_CYTOKINE_CYTOKINE_RECEPTOR_INTERACTION	Details ...	263	-0.380857	-1.30852	0	0.213866	0.6	2031	tags=16%, list=10%, signal=17%
KEGG_CITRATE_CYCLE_TCA_CYCLE	KEGG_CITRATE_CYCLE_TCA_CYCLE	Details ...	30	-0.448706	-1.30118	0	0.201214	0.6	3903	tags=47%, list=20%, signal=58%
KEGG_GLYCOSPHINGOLIPID_BIOSYNTHESIS_LACTO_AND_NEOLACTO_SERIES	KEGG_GLYCOSPHINGOLIPID_BIOSYNTHESIS_LACTO_AND_NEOLACTO_SERIES	Details ...	26	-0.438302	-1.29717	0	0.191093	0.6	1917	tags=27%, list=10%, signal=30%
KEGG_ERBB_SIGNALING_PATHWAY	KEGG_ERBB_SIGNALING_PATHWAY	Details ...	87	-0.333048	-1.29512	0	0.182812	0.6	1478	tags=16%, list=7%, signal=17%
KEGG_TRYPTOPHAN_METABOLISM	KEGG_TRYPTOPHAN_METABOLISM	Details ...	40	-0.371767	-1.28963	0	0.170071	0.6	780	tags=13%, list=4%, signal=13%
KEGG_GLYOXYLATE_AND_DICARBOXYLATE_METABOLISM	KEGG_GLYOXYLATE_AND_DICARBOXYLATE_METABOLISM	Details ...	16	-0.582773	-1.28073	0	0.165066	0.6	3974	tags=50%, list=20%, signal=62%
KEGG_TERPENOID_BACKBONE_BIOSYNTHESIS	KEGG_TERPENOID_BACKBONE_BIOSYNTHESIS	Details ...	15	-0.400636	-1.27169	0	0.174567	0.8	2436	tags=20%, list=12%, signal=23%
KEGG_P53_SIGNALING_PATHWAY	KEGG_P53_SIGNALING_PATHWAY	Details ...	68	-0.377138	-1.26755	0	0.169906	0.8	2282	tags=26%, list=11%, signal=30%
KEGG_ALLOGRAFT_REJECTION	KEGG_ALLOGRAFT_REJECTION	Details ...	35	-0.421551	-1.24427	0	0.1724	0.8	5411	tags=29%, list=27%, signal=39%
KEGG_ONE_CARBON_POOL_BY_FOLATE	KEGG_ONE_CARBON_POOL_BY_FOLATE	Details ...	17	-0.637759	-1.24076	0	0.168378	0.8	4551	tags=71%, list=23%, signal=91%
KEGG_PROTEIN_EXPORT	KEGG_PROTEIN_EXPORT	Details ...	23	-0.45637	-1.22512	0	0.197796	0.8	6204	tags=65%, list=31%, signal=95%
KEGG_CELL_CYCLE	KEGG_CELL_CYCLE	Details ...	124	-0.380957	-1.21629	0	0.201701	0.8	3197	tags=29%, list=16%, signal=34%
KEGG_ECM_RECEPTOR_INTERACTION	KEGG_ECM_RECEPTOR_INTERACTION		84	-0.335898	-1.20851	0	0.196858	0.8	904	tags=13%, list=5%, signal=14%
KEGG_HOMOLOGOUS_RECOMBINATION	KEGG_HOMOLOGOUS_RECOMBINATION		28	-0.487748	-1.20454	0	0.195912	0.8	4442	tags=54%, list=22%, signal=69%
KEGG_MISMATCH_REPAIR	KEGG_MISMATCH_REPAIR		23	-0.636611	-1.20033	0	0.207038	0.8	5395	tags=74%, list=27%, signal=101%
KEGG_NUCLEOTIDE_EXCISION_REPAIR	KEGG_NUCLEOTIDE_EXCISION_REPAIR		44	-0.601256	-1.19727	0	0.198475	0.8	4442	tags=59%, list=22%, signal=76%
KEGG_PYRUVATE_METABOLISM	KEGG_PYRUVATE_METABOLISM		40	-0.279488	-1.16873	0	0.235813	0.8	3936	tags=33%, list=20%, signal=40%
KEGG_AMINOACYL_TRNA_BIOSYNTHESIS	KEGG_AMINOACYL_TRNA_BIOSYNTHESIS		41	-0.578966	-1.16735	0	0.230962	0.8	3783	tags=41%, list=19%, signal=51%
GOBP_MORPHOGENESIS_OF_AN_EPITHELIAL_BUD	GOBP_MORPHOGENESIS_OF_AN_EPITHELIAL_BUD		15	0.526058	1.5996	0	0.0359009	0.7	657	tags=27%, list=3%, signal=28%
KEGG_LEISHMANIA_INFECTION	KEGG_LEISHMANIA_INFECTION		69	-0.407101	-1.14885	0	0.283728	1	4181	tags=29%, list=21%, signal=37%
KEGG_RNA_DEGRADATION	KEGG_RNA_DEGRADATION		54	-0.411041	-1.14071	0	0.298689	1	3656	tags=44%, list=18%, signal=54%
KEGG_RIG_I_LIKE_RECEPTOR_SIGNALING_PATHWAY	KEGG_RIG_I_LIKE_RECEPTOR_SIGNALING_PATHWAY		70	-0.271023	-1.13031	0	0.335689	1	2816	tags=16%, list=14%, signal=18%
KEGG_ARGININE_AND_PROLINE_METABOLISM	KEGG_ARGININE_AND_PROLINE_METABOLISM		54	-0.408495	-1.12689	0	0.344247	1	1947	tags=20%, list=10%, signal=23%
KEGG_TYPE_I_DIABETES_MELLITUS	KEGG_TYPE_I_DIABETES_MELLITUS		41	-0.398578	-1.11885	0	0.34251	1	2937	tags=22%, list=15%, signal=26%
KEGG_PYRIMIDINE_METABOLISM	KEGG_PYRIMIDINE_METABOLISM		98	-0.428893	-1.11644	0	0.341614	1	4240	tags=50%, list=21%, signal=63%
KEGG_HEMATOPOIETIC_CELL_LINEAGE	KEGG_HEMATOPOIETIC_CELL_LINEAGE		85	-0.38453	-1.11231	0	0.349801	1	2185	tags=19%, list=11%, signal=21%
KEGG_RIBOSOME	KEGG_RIBOSOME		87	-0.808915	-1.10985	0	0.356095	1	3304	tags=92%, list=17%, signal=110%
KEGG_CELL_ADHESION_MOLECULES_CAMS	KEGG_CELL_ADHESION_MOLECULES_CAMS		131	-0.366263	-1.09155	0	0.373117	1	1629	tags=18%, list=8%, signal=19%
KEGG_DNA_REPLICATION	KEGG_DNA_REPLICATION		36	-0.639838	-1.09115	0	0.371091	1	5395	tags=72%, list=27%, signal=99%
KEGG_BASE_EXCISION_REPAIR	KEGG_BASE_EXCISION_REPAIR		34	-0.512968	-1.06919	0	0.432369	1	5395	tags=71%, list=27%, signal=97%
KEGG_PROTEASOME	KEGG_PROTEASOME		44	-0.391891	-1.06891	0	0.429301	1	4811	tags=43%, list=24%, signal=57%
KEGG_VIRAL_MYOCARDITIS	KEGG_VIRAL_MYOCARDITIS		68	-0.330904	-1.0279	0	0.534896	1	3343	tags=24%, list=17%, signal=28%
WP_SILDENAFIL_TREATMENT	WP_SILDENAFIL_TREATMENT	Details ...	22	0.540038	1.93377	0	0	0	413	tags=14%, list=2%, signal=14%
WP_FOXA2_PATHWAY	WP_FOXA2_PATHWAY	Details ...	21	0.544574	1.89969	0	0	0	3095	tags=38%, list=16%, signal=45%
WP_GENES_CONTROLLING_NEPHROGENESIS	WP_GENES_CONTROLLING_NEPHROGENESIS	Details ...	44	0.494798	1.87327	0	0	0	2267	tags=23%, list=11%, signal=26%
WP_FATTY_ACID_OMEGAOXIDATION	WP_FATTY_ACID_OMEGAOXIDATION	Details ...	15	0.581721	1.79024	0	0	0	62	tags=13%, list=0%, signal=13%
WP_STING_PATHWAY_IN_KAWASAKILIKE_DISEASE_AND_COVID19	WP_STING_PATHWAY_IN_KAWASAKILIKE_DISEASE_AND_COVID19	Details ...	21	0.391042	1.72835	0	0	0	1205	tags=24%, list=6%, signal=25%
WP_GLUTATHIONE_METABOLISM	WP_GLUTATHIONE_METABOLISM	Details ...	18	0.645192	1.71808	0	0	0	1619	tags=28%, list=8%, signal=30%
WP_ETHANOL_EFFECTS_ON_HISTONE_MODIFICATIONS	WP_ETHANOL_EFFECTS_ON_HISTONE_MODIFICATIONS	Details ...	31	0.346381	1.67576	0	0	0	5370	tags=35%, list=27%, signal=48%
WP_OSTEOCLAST_SIGNALING	WP_OSTEOCLAST_SIGNALING	Details ...	16	0.470503	1.66997	0	0	0	3	tags=6%, list=0%, signal=6%
WP_OXIDATION_BY_CYTOCHROME_P450	WP_OXIDATION_BY_CYTOCHROME_P450	Details ...	61	0.448557	1.65673	0	0.00887593	0.1	2098	tags=21%, list=11%, signal=24%
WP_TYPE_I_COLLAGEN_SYNTHESIS_IN_THE_CONTEXT_OF_OSTEOGENESIS_IMPERFECTA	WP_TYPE_I_COLLAGEN_SYNTHESIS_IN_THE_CONTEXT_OF_OSTEOGENESIS_IMPERFECTA	Details ...	33	0.680772	1.62567	0	0.00798834	0.1	2574	tags=33%, list=13%, signal=38%
WP_RENINANGIOTENSINALDOSTERONE_SYSTEM_RAAS	WP_RENINANGIOTENSINALDOSTERONE_SYSTEM_RAAS	Details ...	44	0.43895	1.61092	0	0.00726213	0.1	1144	tags=11%, list=6%, signal=12%
WP_PHOTODYNAMIC_THERAPYINDUCED_NFE2L2_NRF2_SURVIVAL_SIGNALING	WP_PHOTODYNAMIC_THERAPYINDUCED_NFE2L2_NRF2_SURVIVAL_SIGNALING	Details ...	23	0.430903	1.58711	0	0.00665695	0.1	1232	tags=22%, list=6%, signal=23%
WP_GDNFRET_SIGNALING_AXIS	WP_GDNFRET_SIGNALING_AXIS	Details ...	23	0.673845	1.57629	0	0.0122898	0.1	529	tags=13%, list=3%, signal=13%
WP_G_PROTEIN_SIGNALING_PATHWAYS	WP_G_PROTEIN_SIGNALING_PATHWAYS	Details ...	91	0.524535	1.52389	0	0.0171179	0.1	3910	tags=42%, list=20%, signal=52%
WP_DEVELOPMENT_OF_URETERIC_COLLECTION_SYSTEM	WP_DEVELOPMENT_OF_URETERIC_COLLECTION_SYSTEM	Details ...	60	0.55672	1.52235	0	0.0159767	0.1	2208	tags=28%, list=11%, signal=32%
WP_METAPATHWAY_BIOTRANSFORMATION_PHASE_I_AND_II	WP_METAPATHWAY_BIOTRANSFORMATION_PHASE_I_AND_II	Details ...	181	0.376346	1.50701	0	0.031424	0.4	2540	tags=18%, list=13%, signal=21%
WP_G13_SIGNALING_PATHWAY	WP_G13_SIGNALING_PATHWAY	Details ...	38	0.40255	1.5056	0	0.0295755	0.4	3013	tags=26%, list=15%, signal=31%
WP_DRUG_INDUCTION_OF_BILE_ACID_PATHWAY	WP_DRUG_INDUCTION_OF_BILE_ACID_PATHWAY	Details ...	17	0.607283	1.49581	0	0.0279325	0.4	452	tags=18%, list=2%, signal=18%
WP_FARNESOID_X_RECEPTOR_PATHWAY	WP_FARNESOID_X_RECEPTOR_PATHWAY	Details ...	19	0.538289	1.48486	0	0.0264623	0.4	1105	tags=21%, list=6%, signal=22%
WP_FRAGILE_X_SYNDROME	WP_FRAGILE_X_SYNDROME	Details ...	121	0.376311	1.48428	0	0.0251392	0.4	3473	tags=30%, list=17%, signal=36%
WP_ESTROGEN_METABOLISM_WP5276	WP_ESTROGEN_METABOLISM_WP5276		24	0.54883	1.48068	0	0.0239421	0.4	2179	tags=38%, list=11%, signal=42%
WP_ENDOTHELIN_PATHWAYS	WP_ENDOTHELIN_PATHWAYS		32	0.460932	1.48061	0	0.0228538	0.4	2558	tags=25%, list=13%, signal=29%
WP_VASOPRESSINREGULATED_WATER_REABSORPTION	WP_VASOPRESSINREGULATED_WATER_REABSORPTION		44	0.382037	1.47969	0	0.0218602	0.4	3587	tags=32%, list=18%, signal=39%
WP_PREGNANE_X_RECEPTOR_PATHWAY	WP_PREGNANE_X_RECEPTOR_PATHWAY		32	0.545074	1.47472	0	0.0209493	0.4	2466	tags=31%, list=12%, signal=36%
WP_INITIATION_OF_TRANSCRIPTION_AND_TRANSLATION_ELONGATION_AT_THE_HIV1_LTR	WP_INITIATION_OF_TRANSCRIPTION_AND_TRANSLATION_ELONGATION_AT_THE_HIV1_LTR		32	0.322328	1.46375	0	0.0311265	0.5	5021	tags=38%, list=25%, signal=50%
WP_THERMOGENESIS	WP_THERMOGENESIS		108	0.340546	1.45232	0	0.0330018	0.5	3731	tags=31%, list=19%, signal=37%
WP_ROLES_OF_CERAMIDES_IN_DEVELOPMENT_OF_INSULIN_RESISTANCE	WP_ROLES_OF_CERAMIDES_IN_DEVELOPMENT_OF_INSULIN_RESISTANCE		23	0.554455	1.44967	0	0.0413709	0.5	2331	tags=43%, list=12%, signal=49%
WP_ECTODERM_DIFFERENTIATION	WP_ECTODERM_DIFFERENTIATION		138	0.401105	1.44058	0	0.0398934	0.5	3514	tags=28%, list=18%, signal=33%
WP_BIOGENIC_AMINE_SYNTHESIS	WP_BIOGENIC_AMINE_SYNTHESIS		15	0.497167	1.43621	0	0.041416	0.5	2281	tags=20%, list=11%, signal=23%
WP_RAS_SIGNALING	WP_RAS_SIGNALING		184	0.345385	1.43588	0	0.0400355	0.5	3473	tags=25%, list=17%, signal=30%
WP_MALE_INFERTILITY	WP_MALE_INFERTILITY		144	0.376883	1.43493	0	0.038744	0.5	2117	tags=17%, list=11%, signal=19%
WP_LIPID_METABOLISM_PATHWAY	WP_LIPID_METABOLISM_PATHWAY		29	0.422393	1.43443	0	0.0375332	0.5	3473	tags=38%, list=17%, signal=46%
WP_TAMOXIFEN_METABOLISM	WP_TAMOXIFEN_METABOLISM		21	0.416135	1.43337	0	0.0363959	0.5	2179	tags=24%, list=11%, signal=27%
WP_ATM_SIGNALING_IN_DEVELOPMENT_AND_DISEASE	WP_ATM_SIGNALING_IN_DEVELOPMENT_AND_DISEASE		45	0.330974	1.42354	0	0.0376749	0.5	2177	tags=24%, list=11%, signal=27%
WP_OSTEOBLAST_DIFFERENTIATION_AND_RELATED_DISEASES	WP_OSTEOBLAST_DIFFERENTIATION_AND_RELATED_DISEASES		118	0.472524	1.41477	0	0.0491143	0.5	4017	tags=41%, list=20%, signal=51%
WP_MAP3K1_ROLE_IN_PROMOTING_AND_BLOCKING_GONADAL_DETERMINATION	WP_MAP3K1_ROLE_IN_PROMOTING_AND_BLOCKING_GONADAL_DETERMINATION		17	0.599298	1.41415	0	0.04775	0.5	2248	tags=41%, list=11%, signal=46%
WP_CARDIAC_HYPERTROPHIC_RESPONSE	WP_CARDIAC_HYPERTROPHIC_RESPONSE		54	0.434434	1.40851	0	0.0507775	0.5	2248	tags=24%, list=11%, signal=27%
WP_RANKLRANK_SIGNALING_PATHWAY	WP_RANKLRANK_SIGNALING_PATHWAY		55	0.449116	1.40574	0	0.0524836	0.5	2248	tags=27%, list=11%, signal=31%
WP_NOTCH1_REGULATION_OF_ENDOTHELIAL_CELL_CALCIFICATION	WP_NOTCH1_REGULATION_OF_ENDOTHELIAL_CELL_CALCIFICATION		17	0.642026	1.39586	0	0.0531862	0.5	2632	tags=41%, list=13%, signal=47%
WP_WNT_SIGNALING_PATHWAY	WP_WNT_SIGNALING_PATHWAY		51	0.458999	1.39335	0	0.0518566	0.5	3709	tags=43%, list=19%, signal=53%
WP_CANONICAL_AND_NONCANONICAL_TGFB_SIGNALING	WP_CANONICAL_AND_NONCANONICAL_TGFB_SIGNALING		17	0.694994	1.38603	0	0.0553599	0.5	3461	tags=47%, list=17%, signal=57%
WP_THYROXINE_THYROID_HORMONE_PRODUCTION	WP_THYROXINE_THYROID_HORMONE_PRODUCTION		25	0.485691	1.37711	0	0.0752923	0.5	2967	tags=28%, list=15%, signal=33%
WP_STEROL_REGULATORY_ELEMENTBINDING_PROTEINS_SREBP_SIGNALING	WP_STEROL_REGULATORY_ELEMENTBINDING_PROTEINS_SREBP_SIGNALING		69	0.385144	1.36986	0	0.0773536	0.5	5148	tags=39%, list=26%, signal=53%
WP_DISORDERS_OF_BILE_ACID_SYNTHESIS_AND_BILIARY_TRANSPORT	WP_DISORDERS_OF_BILE_ACID_SYNTHESIS_AND_BILIARY_TRANSPORT		20	0.468813	1.35795	0	0.0964945	0.6	3560	tags=35%, list=18%, signal=43%
WP_HAIR_FOLLICLE_DEVELOPMENT_ORGANOGENESIS_PART_2_OF_3	WP_HAIR_FOLLICLE_DEVELOPMENT_ORGANOGENESIS_PART_2_OF_3		32	0.409222	1.35051	0	0.100388	0.8	2255	tags=25%, list=11%, signal=28%
WP_THYROID_HORMONES_PRODUCTION_AND_PERIPHERAL_DOWNSTREAM_SIGNALING_EFFECTS	WP_THYROID_HORMONES_PRODUCTION_AND_PERIPHERAL_DOWNSTREAM_SIGNALING_EFFECTS		93	0.438082	1.34774	0	0.10011	0.8	3729	tags=33%, list=19%, signal=41%
WP_PHOSPHODIESTERASES_IN_NEURONAL_FUNCTION	WP_PHOSPHODIESTERASES_IN_NEURONAL_FUNCTION		54	0.517456	1.34744	0	0.098024	0.8	3903	tags=33%, list=20%, signal=41%
WP_OXYSTEROLS_DERIVED_FROM_CHOLESTEROL	WP_OXYSTEROLS_DERIVED_FROM_CHOLESTEROL		48	0.364565	1.34371	0	0.104569	0.8	1520	tags=15%, list=8%, signal=16%
WP_REGULATION_OF_WNT_BCATENIN_SIGNALING_BY_SMALL_MOLECULE_COMPOUNDS	WP_REGULATION_OF_WNT_BCATENIN_SIGNALING_BY_SMALL_MOLECULE_COMPOUNDS		17	0.518651	1.34101	0	0.102478	0.8	2208	tags=29%, list=11%, signal=33%
WP_CAMKK2_PATHWAY	WP_CAMKK2_PATHWAY		33	0.576565	1.33674	0	0.107371	0.8	3928	tags=45%, list=20%, signal=57%
WP_INTERACTIONS_BETWEEN_LOXL4_AND_OXIDATIVE_STRESS_PATHWAY	WP_INTERACTIONS_BETWEEN_LOXL4_AND_OXIDATIVE_STRESS_PATHWAY		18	0.470008	1.33517	0	0.105345	0.8	3490	tags=39%, list=17%, signal=47%
WP_PROXIMAL_TUBULE_TRANSPORT	WP_PROXIMAL_TUBULE_TRANSPORT		57	0.406455	1.33428	0	0.103394	0.8	2652	tags=21%, list=13%, signal=24%
WP_FLUOROPYRIMIDINE_ACTIVITY	WP_FLUOROPYRIMIDINE_ACTIVITY		33	0.419902	1.33334	0	0.103616	0.8	681	tags=12%, list=3%, signal=13%
WP_PPAR_SIGNALING_PATHWAY	WP_PPAR_SIGNALING_PATHWAY		67	0.340279	1.33222	0	0.101766	0.8	1771	tags=18%, list=9%, signal=20%
WP_GPR40_PATHWAY	WP_GPR40_PATHWAY		15	0.646313	1.32812	0	0.103979	0.8	1053	tags=27%, list=5%, signal=28%
WP_MICRORNAS_IN_CARDIOMYOCYTE_HYPERTROPHY	WP_MICRORNAS_IN_CARDIOMYOCYTE_HYPERTROPHY		83	0.442352	1.31941	0	0.123799	0.8	2248	tags=25%, list=11%, signal=28%
WP_PRIMARY_FOCAL_SEGMENTAL_GLOMERULOSCLEROSIS_FSGS	WP_PRIMARY_FOCAL_SEGMENTAL_GLOMERULOSCLEROSIS_FSGS		72	0.451682	1.31922	0	0.121701	0.8	2682	tags=33%, list=13%, signal=38%
WP_COMPLEMENT_SYSTEM_IN_NEURONAL_DEVELOPMENT_AND_PLASTICITY	WP_COMPLEMENT_SYSTEM_IN_NEURONAL_DEVELOPMENT_AND_PLASTICITY		105	0.389748	1.3177	0	0.119673	0.8	2936	tags=28%, list=15%, signal=32%
WP_KALLMANN_SYNDROME	WP_KALLMANN_SYNDROME		24	0.434844	1.31289	0	0.125478	0.8	3013	tags=21%, list=15%, signal=25%
WP_PEPTIDE_GPCRS	WP_PEPTIDE_GPCRS		74	0.38108	1.30751	0	0.130192	0.8	291	tags=5%, list=1%, signal=5%
WP_ARRHYTHMOGENIC_RIGHT_VENTRICULAR_CARDIOMYOPATHY	WP_ARRHYTHMOGENIC_RIGHT_VENTRICULAR_CARDIOMYOPATHY		74	0.388303	1.30732	0	0.128158	0.8	3099	tags=24%, list=16%, signal=29%
WP_MBDNF_AND_PROBDNF_REGULATION_OF_GABA_NEUROTRANSMISSION	WP_MBDNF_AND_PROBDNF_REGULATION_OF_GABA_NEUROTRANSMISSION		38	0.39291	1.30337	0	0.13212	1	3153	tags=18%, list=16%, signal=22%
WP_CHOLESTEROL_BIOSYNTHESIS_PATHWAY	WP_CHOLESTEROL_BIOSYNTHESIS_PATHWAY		15	0.416288	1.28832	0	0.159095	1	2479	tags=33%, list=12%, signal=38%
WP_PATHOGENIC_ESCHERICHIA_COLI_INFECTION	WP_PATHOGENIC_ESCHERICHIA_COLI_INFECTION		55	0.345118	1.2859	0	0.157991	1	4205	tags=29%, list=21%, signal=37%
WP_SLEEP_REGULATION	WP_SLEEP_REGULATION		38	0.404196	1.28393	0	0.158487	1	202	tags=8%, list=1%, signal=8%
WP_FGFR3_SIGNALING_IN_CHONDROCYTE_PROLIFERATION_AND_TERMINAL_DIFFERENTIATION	WP_FGFR3_SIGNALING_IN_CHONDROCYTE_PROLIFERATION_AND_TERMINAL_DIFFERENTIATION		27	0.430264	1.27867	0	0.165057	1	3501	tags=33%, list=18%, signal=40%
WP_NEOVASCULARISATION_PROCESSES	WP_NEOVASCULARISATION_PROCESSES		37	0.370281	1.27512	0	0.17039	1	2632	tags=24%, list=13%, signal=28%
WP_DNA_IRDAMAGE_AND_CELLULAR_RESPONSE_VIA_ATR	WP_DNA_IRDAMAGE_AND_CELLULAR_RESPONSE_VIA_ATR		81	0.276978	1.27286	0	0.175876	1	2468	tags=21%, list=12%, signal=24%
WP_CONSTITUTIVE_ANDROSTANE_RECEPTOR_PATHWAY	WP_CONSTITUTIVE_ANDROSTANE_RECEPTOR_PATHWAY		31	0.531216	1.2707	0	0.177288	1	2466	tags=32%, list=12%, signal=37%
WP_APOPTOSIS_MODULATION_BY_HSP70	WP_APOPTOSIS_MODULATION_BY_HSP70		19	0.538176	1.26962	0	0.179613	1	4995	tags=42%, list=25%, signal=56%
WP_ENDOCHONDRAL_OSSIFICATION_WITH_SKELETAL_DYSPLASIAS	WP_ENDOCHONDRAL_OSSIFICATION_WITH_SKELETAL_DYSPLASIAS		63	0.476406	1.26904	0	0.177249	1	4202	tags=40%, list=21%, signal=50%
WP_ENDOCHONDRAL_OSSIFICATION	WP_ENDOCHONDRAL_OSSIFICATION		63	0.476406	1.26904	0	0.174947	1	4202	tags=40%, list=21%, signal=50%
WP_ENDOMETRIAL_CANCER	WP_ENDOMETRIAL_CANCER		63	0.340884	1.26619	0	0.18088	1	3253	tags=30%, list=16%, signal=36%
WP_COMPLEMENT_ACTIVATION	WP_COMPLEMENT_ACTIVATION		22	0.389095	1.26565	0	0.176358	1	2559	tags=27%, list=13%, signal=31%
WP_ALZHEIMERS_DISEASE	WP_ALZHEIMERS_DISEASE		261	0.316707	1.26517	0	0.172057	1	3773	tags=25%, list=19%, signal=30%
WP_ALZHEIMERS_DISEASE_AND_MIRNA_EFFECTS	WP_ALZHEIMERS_DISEASE_AND_MIRNA_EFFECTS		261	0.316707	1.26517	0	0.169984	1	3773	tags=25%, list=19%, signal=30%
WP_CILIARY_LANDSCAPE	WP_CILIARY_LANDSCAPE		214	0.279154	1.26152	0	0.178865	1	3181	tags=21%, list=16%, signal=24%
WP_CARDIAC_PROGENITOR_DIFFERENTIATION	WP_CARDIAC_PROGENITOR_DIFFERENTIATION		53	0.50468	1.26038	0	0.175634	1	3004	tags=26%, list=15%, signal=31%
WP_COPPER_HOMEOSTASIS	WP_COPPER_HOMEOSTASIS		51	0.374345	1.25817	0	0.182547	1	3837	tags=31%, list=19%, signal=39%
WP_PREIMPLANTATION_EMBRYO	WP_PREIMPLANTATION_EMBRYO		58	0.380071	1.2557	0	0.185917	1	822	tags=14%, list=4%, signal=14%
WP_BRAINDERIVED_NEUROTROPHIC_FACTOR_BDNF_SIGNALING_PATHWAY	WP_BRAINDERIVED_NEUROTROPHIC_FACTOR_BDNF_SIGNALING_PATHWAY		144	0.330049	1.2555	0	0.183828	1	2248	tags=20%, list=11%, signal=23%
WP_OSX_AND_MIRNAS_IN_TOOTH_DEVELOPMENT	WP_OSX_AND_MIRNAS_IN_TOOTH_DEVELOPMENT		15	0.597149	1.25496	0	0.181785	1	2632	tags=33%, list=13%, signal=38%
WP_MIRNA_TARGETS_IN_ECM_AND_MEMBRANE_RECEPTORS	WP_MIRNA_TARGETS_IN_ECM_AND_MEMBRANE_RECEPTORS		22	0.446757	1.2534	0	0.183284	1	2338	tags=27%, list=12%, signal=31%
WP_AIRWAY_SMOOTH_MUSCLE_CELL_CONTRACTION	WP_AIRWAY_SMOOTH_MUSCLE_CELL_CONTRACTION		16	0.527816	1.252	0	0.182008	1	1515	tags=31%, list=8%, signal=34%
WP_RETT_SYNDROME_CAUSING_GENES	WP_RETT_SYNDROME_CAUSING_GENES		48	0.458513	1.24927	0	0.185201	1	2622	tags=27%, list=13%, signal=31%
WP_WNTBETACATENIN_SIGNALING_PATHWAY_IN_LEUKEMIA	WP_WNTBETACATENIN_SIGNALING_PATHWAY_IN_LEUKEMIA		26	0.593297	1.24277	0	0.195379	1	2208	tags=35%, list=11%, signal=39%
WP_GENES_ASSOCIATED_WITH_THE_DEVELOPMENT_OF_RHEUMATOID_ARTHRITIS	WP_GENES_ASSOCIATED_WITH_THE_DEVELOPMENT_OF_RHEUMATOID_ARTHRITIS		18	0.506069	1.23849	0	0.205508	1	1280	tags=22%, list=6%, signal=24%
WP_GPR143_IN_MELANOCYTES_AND_RETINAL_PIGMENT_EPITHELIUM_CELLS	WP_GPR143_IN_MELANOCYTES_AND_RETINAL_PIGMENT_EPITHELIUM_CELLS		30	0.369259	1.23773	0	0.203411	1	3484	tags=27%, list=17%, signal=32%
WP_CILIOPATHIES	WP_CILIOPATHIES		184	0.370617	1.2343	0	0.207874	1	3977	tags=34%, list=20%, signal=42%
WP_OMEGA3_OMEGA6_FATTY_ACID_SYNTHESIS	WP_OMEGA3_OMEGA6_FATTY_ACID_SYNTHESIS		15	0.389622	1.22849	0	0.21489	1	3981	tags=33%, list=20%, signal=42%
GOBP_REGULATION_OF_HIPPO_SIGNALING	GOBP_REGULATION_OF_HIPPO_SIGNALING	Details ...	26	0.497283	1.85038	0	0.0140213	0.1	1096	tags=23%, list=5%, signal=24%
WP_PATHWAYS_AFFECTED_IN_ADENOID_CYSTIC_CARCINOMA	WP_PATHWAYS_AFFECTED_IN_ADENOID_CYSTIC_CARCINOMA		65	0.505827	1.22321	0	0.22418	1	4516	tags=49%, list=23%, signal=63%
WP_NRF2_PATHWAY	WP_NRF2_PATHWAY		140	0.30417	1.22308	0	0.222024	1	2277	tags=16%, list=11%, signal=18%
WP_DRAVET_SYNDROME	WP_DRAVET_SYNDROME		28	0.552734	1.22269	0	0.21991	1	1461	tags=25%, list=7%, signal=27%
WP_1Q211_COPY_NUMBER_VARIATION_SYNDROME	WP_1Q211_COPY_NUMBER_VARIATION_SYNDROME		27	0.489204	1.21386	0	0.230866	1	3414	tags=33%, list=17%, signal=40%
WP_NUCLEAR_RECEPTORS_METAPATHWAY	WP_NUCLEAR_RECEPTORS_METAPATHWAY		313	0.28378	1.21325	0	0.226706	1	2277	tags=19%, list=11%, signal=21%
WP_PROGERIAASSOCIATED_LIPODYSTROPHY	WP_PROGERIAASSOCIATED_LIPODYSTROPHY		22	0.478776	1.20701	0	0.235748	1	3051	tags=36%, list=15%, signal=43%
WP_BMP_SIGNALING_IN_EYELID_DEVELOPMENT	WP_BMP_SIGNALING_IN_EYELID_DEVELOPMENT		20	0.497204	1.20314	0	0.237284	1	3649	tags=45%, list=18%, signal=55%
WP_PERTURBATIONS_TO_HOSTCELL_AUTOPHAGY_INDUCED_BY_SARSCOV2_PROTEINS	WP_PERTURBATIONS_TO_HOSTCELL_AUTOPHAGY_INDUCED_BY_SARSCOV2_PROTEINS		18	0.393351	1.20035	0	0.2431	1	5873	tags=50%, list=29%, signal=71%
WP_3Q29_COPY_NUMBER_VARIATION_SYNDROME	WP_3Q29_COPY_NUMBER_VARIATION_SYNDROME		64	0.307177	1.1992	0	0.24331	1	4202	tags=31%, list=21%, signal=39%
WP_PDGFRBETA_PATHWAY	WP_PDGFRBETA_PATHWAY		29	0.39294	1.19864	0	0.241231	1	3293	tags=41%, list=17%, signal=49%
WP_INHIBITION_OF_EXOSOME_BIOGENESIS_AND_SECRETION_BY_MANUMYCIN_A_IN_CRPC_CELLS	WP_INHIBITION_OF_EXOSOME_BIOGENESIS_AND_SECRETION_BY_MANUMYCIN_A_IN_CRPC_CELLS		18	0.411506	1.18941	0	0.253622	1	5217	tags=56%, list=26%, signal=75%
WP_JOUBERT_SYNDROME	WP_JOUBERT_SYNDROME		76	0.411064	1.18363	0	0.262077	1	5055	tags=49%, list=25%, signal=65%
WP_OVERVIEW_OF_INTERFERONSMEDIATED_SIGNALING_PATHWAY	WP_OVERVIEW_OF_INTERFERONSMEDIATED_SIGNALING_PATHWAY		36	0.538016	1.17703	0	0.269663	1	3736	tags=25%, list=19%, signal=31%
WP_OXIDATIVE_STRESS_RESPONSE	WP_OXIDATIVE_STRESS_RESPONSE		32	0.377239	1.17648	0	0.265417	1	1289	tags=19%, list=6%, signal=20%
WP_REGULATION_OF_ACTIN_CYTOSKELETON	WP_REGULATION_OF_ACTIN_CYTOSKELETON		150	0.392836	1.17647	0	0.263343	1	4105	tags=39%, list=21%, signal=48%
WP_PDGF_PATHWAY	WP_PDGF_PATHWAY		40	0.289276	1.17553	0	0.26473	1	2248	tags=20%, list=11%, signal=22%
WP_GABA_RECEPTOR_SIGNALING	WP_GABA_RECEPTOR_SIGNALING		31	0.347995	1.1706	0	0.277292	1	710	tags=6%, list=4%, signal=7%
WP_LEPTIN_SIGNALING_PATHWAY	WP_LEPTIN_SIGNALING_PATHWAY		76	0.356727	1.16566	0	0.282497	1	3709	tags=36%, list=19%, signal=43%
WP_FOCAL_ADHESION_PI3KAKTMTORSIGNALING_PATHWAY	WP_FOCAL_ADHESION_PI3KAKTMTORSIGNALING_PATHWAY		302	0.254588	1.16322	0	0.286503	1	2471	tags=17%, list=12%, signal=19%
WP_AGERAGE_PATHWAY	WP_AGERAGE_PATHWAY		66	0.248016	1.15761	0	0.295829	1	4606	tags=26%, list=23%, signal=33%
WP_MESODERMAL_COMMITMENT_PATHWAY	WP_MESODERMAL_COMMITMENT_PATHWAY		145	0.435899	1.15703	0	0.29559	1	4305	tags=43%, list=22%, signal=55%
WP_PARKINUBIQUITIN_PROTEASOMAL_SYSTEM_PATHWAY	WP_PARKINUBIQUITIN_PROTEASOMAL_SYSTEM_PATHWAY		71	0.275246	1.13746	0	0.338845	1	4205	tags=27%, list=21%, signal=34%
GOBP_POSITIVE_REGULATION_OF_EPITHELIAL_CELL_APOPTOTIC_PROCESS	GOBP_POSITIVE_REGULATION_OF_EPITHELIAL_CELL_APOPTOTIC_PROCESS		34	0.632353	1.46165	0	0.057602	1	2710	tags=35%, list=14%, signal=41%
WP_MIR5093P_ALTERATION_OF_YAP1ECM_AXIS	WP_MIR5093P_ALTERATION_OF_YAP1ECM_AXIS		17	0.590251	1.13141	0	0.346998	1	3658	tags=47%, list=18%, signal=58%
WP_ANDROGEN_RECEPTOR_SIGNALING_PATHWAY	WP_ANDROGEN_RECEPTOR_SIGNALING_PATHWAY		91	0.285648	1.11814	0	0.384069	1	3849	tags=31%, list=19%, signal=38%
WP_INTERLEUKIN11_SIGNALING_PATHWAY	WP_INTERLEUKIN11_SIGNALING_PATHWAY		44	0.341365	1.11765	0	0.383668	1	2264	tags=25%, list=11%, signal=28%
GOBP_ESTABLISHMENT_OF_EPITHELIAL_CELL_APICAL_BASAL_POLARITY	GOBP_ESTABLISHMENT_OF_EPITHELIAL_CELL_APICAL_BASAL_POLARITY		19	0.54759	1.44145	0	0.0636267	1	2360	tags=32%, list=12%, signal=36%
WP_IMMUNE_RESPONSE_TO_TUBERCULOSIS	WP_IMMUNE_RESPONSE_TO_TUBERCULOSIS		23	0.451383	1.1112	0	0.393959	1	3736	tags=52%, list=19%, signal=64%
WP_CLOCKCONTROLLED_AUTOPHAGY_IN_BONE_METABOLISM	WP_CLOCKCONTROLLED_AUTOPHAGY_IN_BONE_METABOLISM		79	0.318186	1.10878	0	0.392986	1	2807	tags=23%, list=14%, signal=26%
WP_OLIGODENDROCYTE_SPECIFICATION_AND_DIFFERENTIATION_LEADING_TO_MYELIN_COMPONENTS_FOR_CNS	WP_OLIGODENDROCYTE_SPECIFICATION_AND_DIFFERENTIATION_LEADING_TO_MYELIN_COMPONENTS_FOR_CNS		30	0.386615	1.10686	0	0.39314	1	2041	tags=20%, list=10%, signal=22%
WP_IL4_SIGNALING_PATHWAY	WP_IL4_SIGNALING_PATHWAY		54	0.410039	1.09623	0	0.413326	1	3293	tags=37%, list=17%, signal=44%
WP_ACE_INHIBITOR_PATHWAY	WP_ACE_INHIBITOR_PATHWAY		17	0.495587	1.09359	0	0.416395	1	2871	tags=29%, list=14%, signal=34%
WP_THYROID_STIMULATING_HORMONE_TSH_SIGNALING_PATHWAY	WP_THYROID_STIMULATING_HORMONE_TSH_SIGNALING_PATHWAY		66	0.354229	1.06841	0	0.470312	1	5206	tags=45%, list=26%, signal=61%
WP_HAIR_FOLLICLE_DEVELOPMENT_CYTODIFFERENTIATION_PART_3_OF_3	WP_HAIR_FOLLICLE_DEVELOPMENT_CYTODIFFERENTIATION_PART_3_OF_3		87	0.369079	1.05667	0	0.484231	1	2208	tags=20%, list=11%, signal=22%
WP_TRIACYLGLYCERIDE_SYNTHESIS	WP_TRIACYLGLYCERIDE_SYNTHESIS	Details ...	24	-0.537894	-1.91777	0	0	0	2254	tags=29%, list=11%, signal=33%
WP_UNFOLDED_PROTEIN_RESPONSE	WP_UNFOLDED_PROTEIN_RESPONSE	Details ...	24	-0.68873	-1.76042	0	0	0	1988	tags=42%, list=10%, signal=46%
WP_ENDOPLASMIC_RETICULUM_STRESS_RESPONSE_IN_CORONAVIRUS_INFECTION	WP_ENDOPLASMIC_RETICULUM_STRESS_RESPONSE_IN_CORONAVIRUS_INFECTION	Details ...	46	-0.4914	-1.75235	0	0	0	1612	tags=24%, list=8%, signal=26%
WP_FATTY_ACID_BETAOXIDATION	WP_FATTY_ACID_BETAOXIDATION	Details ...	34	-0.483927	-1.70148	0	0	0	1884	tags=21%, list=9%, signal=23%
WP_HOSTPATHOGEN_INTERACTION_OF_HUMAN_CORONAVIRUSES_MAPK_SIGNALING	WP_HOSTPATHOGEN_INTERACTION_OF_HUMAN_CORONAVIRUSES_MAPK_SIGNALING	Details ...	36	-0.440698	-1.67127	0	0	0	1275	tags=19%, list=6%, signal=21%
WP_SMALL_CELL_LUNG_CANCER	WP_SMALL_CELL_LUNG_CANCER	Details ...	95	-0.352401	-1.66477	0	0	0	3055	tags=26%, list=15%, signal=31%
WP_NANOPARTICLE_TRIGGERED_AUTOPHAGIC_CELL_DEATH	WP_NANOPARTICLE_TRIGGERED_AUTOPHAGIC_CELL_DEATH	Details ...	23	-0.53622	-1.64222	0	0	0	2458	tags=26%, list=12%, signal=30%
WP_PHOTODYNAMIC_THERAPYINDUCED_NFKB_SURVIVAL_SIGNALING	WP_PHOTODYNAMIC_THERAPYINDUCED_NFKB_SURVIVAL_SIGNALING	Details ...	35	-0.521013	-1.63203	0	0	0	1426	tags=23%, list=7%, signal=25%
WP_CCL18_SIGNALING_PATHWAY	WP_CCL18_SIGNALING_PATHWAY	Details ...	34	-0.543075	-1.63067	0	0	0	2002	tags=29%, list=10%, signal=33%
WP_EXERCISEINDUCED_CIRCADIAN_REGULATION	WP_EXERCISEINDUCED_CIRCADIAN_REGULATION	Details ...	47	-0.40098	-1.58838	0	0.0484345	0.5	2721	tags=19%, list=14%, signal=22%
WP_NANOMATERIAL_INDUCED_APOPTOSIS	WP_NANOMATERIAL_INDUCED_APOPTOSIS	Details ...	20	-0.4579	-1.58435	0	0.0440313	0.5	3240	tags=30%, list=16%, signal=36%
WP_TYPE_2_PAPILLARY_RENAL_CELL_CARCINOMA	WP_TYPE_2_PAPILLARY_RENAL_CELL_CARCINOMA	Details ...	34	-0.449037	-1.57078	0	0.0476642	0.5	3347	tags=29%, list=17%, signal=35%
WP_SYNTHESIS_OF_CERAMIDES_AND_1DEOXYCERAMIDES	WP_SYNTHESIS_OF_CERAMIDES_AND_1DEOXYCERAMIDES	Details ...	22	-0.422753	-1.56634	0	0.0439977	0.5	2254	tags=23%, list=11%, signal=26%
WP_OVERVIEW_OF_PROINFLAMMATORY_AND_PROFIBROTIC_MEDIATORS	WP_OVERVIEW_OF_PROINFLAMMATORY_AND_PROFIBROTIC_MEDIATORS	Details ...	127	-0.525647	-1.56089	0	0.040855	0.5	2323	tags=15%, list=12%, signal=17%
WP_EBSTEINBARR_VIRUS_LMP1_SIGNALING	WP_EBSTEINBARR_VIRUS_LMP1_SIGNALING	Details ...	23	-0.468673	-1.55705	0	0.0495475	0.5	1282	tags=22%, list=6%, signal=23%
WP_ERK_PATHWAY_IN_HUNTINGTONS_DISEASE	WP_ERK_PATHWAY_IN_HUNTINGTONS_DISEASE	Details ...	15	-0.511032	-1.55135	0	0.0464507	0.5	3496	tags=33%, list=18%, signal=40%
WP_PHOTODYNAMIC_THERAPYINDUCED_HIF1_SURVIVAL_SIGNALING	WP_PHOTODYNAMIC_THERAPYINDUCED_HIF1_SURVIVAL_SIGNALING	Details ...	37	-0.611318	-1.54282	0	0.0437183	0.5	3006	tags=38%, list=15%, signal=44%
WP_FOLLICLE_STIMULATING_HORMONE_FSH_SIGNALING_PATHWAY	WP_FOLLICLE_STIMULATING_HORMONE_FSH_SIGNALING_PATHWAY	Details ...	27	-0.498172	-1.5363	0	0.0412895	0.5	2862	tags=30%, list=14%, signal=35%
WP_NETWORK_MAP_OF_SARSCOV2_SIGNALING_PATHWAY	WP_NETWORK_MAP_OF_SARSCOV2_SIGNALING_PATHWAY	Details ...	217	-0.430118	-1.5354	0	0.0391164	0.5	3362	tags=25%, list=17%, signal=30%
WP_BLADDER_CANCER	WP_BLADDER_CANCER	Details ...	40	-0.439587	-1.53379	0	0.0371606	0.5	1427	tags=28%, list=7%, signal=30%
WP_VEGFAVEGFR2_SIGNALING	WP_VEGFAVEGFR2_SIGNALING		430	-0.316602	-1.53179	0	0.035391	0.5	3496	tags=27%, list=18%, signal=31%
WP_SARSCOV2_INNATE_IMMUNITY_EVASION_AND_CELLSPECIFIC_IMMUNE_RESPONSE	WP_SARSCOV2_INNATE_IMMUNITY_EVASION_AND_CELLSPECIFIC_IMMUNE_RESPONSE		65	-0.343475	-1.52625	0	0.0337824	0.5	2816	tags=18%, list=14%, signal=21%
WP_4HYDROXYTAMOXIFEN_DEXAMETHASONE_AND_RETINOIC_ACIDS_REGULATION_OF_P27_EXPRESSION	WP_4HYDROXYTAMOXIFEN_DEXAMETHASONE_AND_RETINOIC_ACIDS_REGULATION_OF_P27_EXPRESSION		18	-0.451941	-1.52323	0	0.0323136	0.5	2298	tags=28%, list=12%, signal=31%
WP_DISORDERS_OF_FOLATE_METABOLISM_AND_TRANSPORT	WP_DISORDERS_OF_FOLATE_METABOLISM_AND_TRANSPORT		19	-0.571911	-1.51213	0	0.0309672	0.5	4551	tags=63%, list=23%, signal=82%
WP_PPARALPHA_PATHWAY	WP_PPARALPHA_PATHWAY		26	-0.39092	-1.50139	0	0.0297285	0.5	1896	tags=19%, list=10%, signal=21%
WP_DEREGULATION_OF_RAB_AND_RAB_EFFECTOR_GENES_IN_BLADDER_CANCER	WP_DEREGULATION_OF_RAB_AND_RAB_EFFECTOR_GENES_IN_BLADDER_CANCER		16	-0.559244	-1.4881	0	0.0285851	0.5	1551	tags=38%, list=8%, signal=41%
WP_QUERCETIN_AND_NFKB_AP1_INDUCED_APOPTOSIS	WP_QUERCETIN_AND_NFKB_AP1_INDUCED_APOPTOSIS		16	-0.635535	-1.46744	0	0.0338687	0.5	1988	tags=38%, list=10%, signal=42%
WP_SPINAL_CORD_INJURY	WP_SPINAL_CORD_INJURY		116	-0.456246	-1.46315	0	0.0326591	0.5	3033	tags=26%, list=15%, signal=30%
WP_MIRNA_REGULATION_OF_P53_PATHWAY_IN_PROSTATE_CANCER	WP_MIRNA_REGULATION_OF_P53_PATHWAY_IN_PROSTATE_CANCER		24	-0.489755	-1.46251	0	0.0315329	0.5	2490	tags=33%, list=12%, signal=38%
WP_ONCOSTATIN_M_SIGNALING_PATHWAY	WP_ONCOSTATIN_M_SIGNALING_PATHWAY		65	-0.376649	-1.45591	0	0.0304818	0.5	1610	tags=20%, list=8%, signal=22%
WP_TP53_NETWORK	WP_TP53_NETWORK		19	-0.503786	-1.45272	0	0.0364261	0.7	2151	tags=37%, list=11%, signal=41%
WP_DNA_DAMAGE_RESPONSE_ONLY_ATM_DEPENDENT	WP_DNA_DAMAGE_RESPONSE_ONLY_ATM_DEPENDENT		110	-0.339099	-1.45134	0	0.0352877	0.7	2151	tags=21%, list=11%, signal=23%
WP_PATHOGENESIS_OF_SARSCOV2_MEDIATED_BY_NSP9NSP10_COMPLEX	WP_PATHOGENESIS_OF_SARSCOV2_MEDIATED_BY_NSP9NSP10_COMPLEX		21	-0.561202	-1.43963	0	0.0342184	0.7	4062	tags=29%, list=20%, signal=36%
WP_2Q13_COPY_NUMBER_VARIATION_SYNDROME	WP_2Q13_COPY_NUMBER_VARIATION_SYNDROME		60	-0.433308	-1.43832	0	0.033212	0.7	3002	tags=35%, list=15%, signal=41%
WP_NAD_BIOSYNTHETIC_PATHWAYS	WP_NAD_BIOSYNTHETIC_PATHWAYS		22	-0.372937	-1.42646	0	0.0422229	0.7	3650	tags=32%, list=18%, signal=39%
WP_CYSTEINE_AND_METHIONINE_CATABOLISM	WP_CYSTEINE_AND_METHIONINE_CATABOLISM		15	-0.658457	-1.42334	0	0.0434841	0.7	2868	tags=40%, list=14%, signal=47%
WP_LUNG_FIBROSIS	WP_LUNG_FIBROSIS		63	-0.535362	-1.42151	0	0.0423088	0.7	299	tags=14%, list=1%, signal=14%
WP_APOPTOSIS_MODULATION_AND_SIGNALING	WP_APOPTOSIS_MODULATION_AND_SIGNALING		89	-0.396602	-1.41794	0	0.0411954	0.7	3240	tags=26%, list=16%, signal=31%
WP_MALIGNANT_PLEURAL_MESOTHELIOMA	WP_MALIGNANT_PLEURAL_MESOTHELIOMA		437	-0.367328	-1.40621	0	0.0469873	0.7	2301	tags=19%, list=12%, signal=21%
WP_TCELL_ACTIVATION_SARSCOV2	WP_TCELL_ACTIVATION_SARSCOV2		88	-0.339449	-1.40182	0	0.0523254	0.8	2298	tags=17%, list=12%, signal=19%
WP_HOSTPATHOGEN_INTERACTION_OF_HUMAN_CORONAVIRUSES_APOPTOSIS	WP_HOSTPATHOGEN_INTERACTION_OF_HUMAN_CORONAVIRUSES_APOPTOSIS		21	-0.568454	-1.39875	0	0.0543602	0.8	2966	tags=33%, list=15%, signal=39%
WP_NUCLEOTIDE_EXCISION_REPAIR_IN_XERODERMA_PIGMENTOSUM	WP_NUCLEOTIDE_EXCISION_REPAIR_IN_XERODERMA_PIGMENTOSUM		74	-0.465453	-1.3957	0	0.0552023	0.8	4436	tags=39%, list=22%, signal=50%
WP_NUCLEAR_RECEPTORS	WP_NUCLEAR_RECEPTORS		38	-0.461736	-1.38835	0	0.0526931	0.8	3074	tags=34%, list=15%, signal=40%
WP_AUTOPHAGY	WP_AUTOPHAGY		30	-0.508275	-1.37964	0	0.0624733	1	3575	tags=40%, list=18%, signal=49%
WP_MAMMARY_GLAND_DEVELOPMENT_PATHWAY_PREGNANCY_AND_LACTATION_STAGE_3_OF_4	WP_MAMMARY_GLAND_DEVELOPMENT_PATHWAY_PREGNANCY_AND_LACTATION_STAGE_3_OF_4		33	-0.517472	-1.37177	0	0.0680185	1	1236	tags=21%, list=6%, signal=23%
WP_UREA_CYCLE_AND_METABOLISM_OF_AMINO_GROUPS	WP_UREA_CYCLE_AND_METABOLISM_OF_AMINO_GROUPS		21	-0.461449	-1.36418	0	0.0684803	1	2501	tags=29%, list=13%, signal=33%
WP_PHOTODYNAMIC_THERAPYINDUCED_UNFOLDED_PROTEIN_RESPONSE	WP_PHOTODYNAMIC_THERAPYINDUCED_UNFOLDED_PROTEIN_RESPONSE		27	-0.774828	-1.35977	0	0.0696529	1	1988	tags=52%, list=10%, signal=58%
WP_HEPATITIS_C_AND_HEPATOCELLULAR_CARCINOMA	WP_HEPATITIS_C_AND_HEPATOCELLULAR_CARCINOMA		49	-0.340191	-1.35695	0	0.0735144	1	1745	tags=16%, list=9%, signal=18%
WP_PROSTAGLANDIN_SIGNALING	WP_PROSTAGLANDIN_SIGNALING		33	-0.567417	-1.3569	0	0.0720441	1	1255	tags=18%, list=6%, signal=19%
WP_SEROTONIN_RECEPTOR_467_AND_NR3C_SIGNALING	WP_SEROTONIN_RECEPTOR_467_AND_NR3C_SIGNALING		19	-0.437872	-1.35615	0	0.0706315	1	4181	tags=37%, list=21%, signal=47%
WP_IL18_SIGNALING_PATHWAY	WP_IL18_SIGNALING_PATHWAY		272	-0.32165	-1.35545	0	0.0692732	1	2640	tags=19%, list=13%, signal=21%
WP_VITAMIN_D_RECEPTOR_PATHWAY	WP_VITAMIN_D_RECEPTOR_PATHWAY		184	-0.331792	-1.35532	0	0.0679661	1	2722	tags=20%, list=14%, signal=23%
WP_PHYSIOLOGICAL_AND_PATHOLOGICAL_HYPERTROPHY_OF_THE_HEART	WP_PHYSIOLOGICAL_AND_PATHOLOGICAL_HYPERTROPHY_OF_THE_HEART		24	-0.510592	-1.35196	0	0.0731629	1	3002	tags=42%, list=15%, signal=49%
WP_ALLOGRAFT_REJECTION	WP_ALLOGRAFT_REJECTION		89	-0.45036	-1.35085	0	0.0734641	1	3101	tags=17%, list=16%, signal=20%
WP_CELL_CYCLE	WP_CELL_CYCLE		120	-0.385728	-1.34965	0	0.0759871	1	3197	tags=29%, list=16%, signal=35%
WP_NEUROGENESIS_REGULATION_IN_THE_OLFACTORY_EPITHELIUM	WP_NEUROGENESIS_REGULATION_IN_THE_OLFACTORY_EPITHELIUM		57	-0.332233	-1.34901	0	0.074654	1	782	tags=11%, list=4%, signal=11%
WP_ONECARBON_METABOLISM	WP_ONECARBON_METABOLISM		29	-0.443093	-1.34472	0	0.0733669	1	4735	tags=52%, list=24%, signal=68%
WP_MAJOR_RECEPTORS_TARGETED_BY_EPINEPHRINE_AND_NOREPINEPHRINE	WP_MAJOR_RECEPTORS_TARGETED_BY_EPINEPHRINE_AND_NOREPINEPHRINE		16	-0.4898	-1.33965	0	0.082487	1	165	tags=13%, list=1%, signal=13%
WP_MIRNAS_INVOLVED_IN_DNA_DAMAGE_RESPONSE	WP_MIRNAS_INVOLVED_IN_DNA_DAMAGE_RESPONSE		15	-0.400954	-1.33842	0	0.0811122	1	3033	tags=33%, list=15%, signal=39%
WP_APOPTOSIS	WP_APOPTOSIS		84	-0.35342	-1.33705	0	0.0812534	1	3240	tags=27%, list=16%, signal=33%
WP_HEAD_AND_NECK_SQUAMOUS_CELL_CARCINOMA	WP_HEAD_AND_NECK_SQUAMOUS_CELL_CARCINOMA		73	-0.325242	-1.33688	0	0.0799429	1	2205	tags=23%, list=11%, signal=26%
WP_TRYPTOPHAN_METABOLISM	WP_TRYPTOPHAN_METABOLISM		33	-0.385802	-1.3347	0	0.0834736	1	1720	tags=15%, list=9%, signal=17%
WP_OVERVIEW_OF_NANOPARTICLE_EFFECTS	WP_OVERVIEW_OF_NANOPARTICLE_EFFECTS		19	-0.503907	-1.33133	0	0.0869269	1	350	tags=16%, list=2%, signal=16%
WP_INTEGRATED_CANCER_PATHWAY	WP_INTEGRATED_CANCER_PATHWAY		44	-0.375704	-1.32782	0	0.0882149	1	4540	tags=41%, list=23%, signal=53%
WP_MITOCHONDRIAL_LONG_CHAIN_FATTY_ACID_BETAOXIDATION	WP_MITOCHONDRIAL_LONG_CHAIN_FATTY_ACID_BETAOXIDATION		17	-0.403107	-1.3277	0	0.0868983	1	1132	tags=18%, list=6%, signal=19%
WP_CIRCADIAN_RHYTHM_GENES	WP_CIRCADIAN_RHYTHM_GENES		199	-0.307493	-1.32572	0	0.0881386	1	3084	tags=20%, list=15%, signal=23%
WP_7Q1123_COPY_NUMBER_VARIATION_SYNDROME	WP_7Q1123_COPY_NUMBER_VARIATION_SYNDROME		104	-0.36387	-1.32278	0	0.089343	1	4220	tags=35%, list=21%, signal=44%
WP_GLYCOSPHINGOLIPID_METABOLISM	WP_GLYCOSPHINGOLIPID_METABOLISM		20	-0.458306	-1.32127	0	0.0880667	1	1917	tags=25%, list=10%, signal=28%
WP_IL17_SIGNALING_PATHWAY	WP_IL17_SIGNALING_PATHWAY		32	-0.384598	-1.32097	0	0.0856204	1	2243	tags=19%, list=11%, signal=21%
WP_HYPERTROPHY_MODEL	WP_HYPERTROPHY_MODEL		20	-0.501513	-1.31986	0	0.0844475	1	1166	tags=35%, list=6%, signal=37%
WP_TRYPTOPHAN_CATABOLISM_LEADING_TO_NAD_PRODUCTION	WP_TRYPTOPHAN_CATABOLISM_LEADING_TO_NAD_PRODUCTION		16	-0.631665	-1.31888	0	0.0856204	1	1583	tags=31%, list=8%, signal=34%
WP_METABOLIC_REPROGRAMMING_IN_COLON_CANCER	WP_METABOLIC_REPROGRAMMING_IN_COLON_CANCER		42	-0.413889	-1.30945	0	0.0907797	1	3160	tags=31%, list=16%, signal=37%
WP_WHITE_FAT_CELL_DIFFERENTIATION	WP_WHITE_FAT_CELL_DIFFERENTIATION		32	-0.52351	-1.30452	0	0.094753	1	2921	tags=44%, list=15%, signal=51%
WP_NEURODEGENERATION_WITH_BRAIN_IRON_ACCUMULATION_NBIA_SUBTYPES_PATHWAY	WP_NEURODEGENERATION_WITH_BRAIN_IRON_ACCUMULATION_NBIA_SUBTYPES_PATHWAY		44	-0.354498	-1.30371	0	0.0935382	1	3262	tags=27%, list=16%, signal=33%
WP_OVERLAP_BETWEEN_SIGNAL_TRANSDUCTION_PATHWAYS_CONTRIBUTING_TO_LMNA_LAMINOPATHIES	WP_OVERLAP_BETWEEN_SIGNAL_TRANSDUCTION_PATHWAYS_CONTRIBUTING_TO_LMNA_LAMINOPATHIES		55	-0.352874	-1.30084	0	0.0923542	1	3169	tags=35%, list=16%, signal=41%
WP_THYMIC_STROMAL_LYMPHOPOIETIN_TSLP_SIGNALING_PATHWAY	WP_THYMIC_STROMAL_LYMPHOPOIETIN_TSLP_SIGNALING_PATHWAY		47	-0.344466	-1.2963	0	0.0992572	1	864	tags=13%, list=4%, signal=13%
WP_2Q211_COPY_NUMBER_VARIATION_SYNDROME	WP_2Q211_COPY_NUMBER_VARIATION_SYNDROME		16	-0.392856	-1.2931	0	0.0994264	1	3002	tags=25%, list=15%, signal=29%
WP_TARGET_OF_RAPAMYCIN_SIGNALING	WP_TARGET_OF_RAPAMYCIN_SIGNALING		36	-0.306607	-1.28996	0	0.10554	1	3856	tags=31%, list=19%, signal=38%
WP_PHOTODYNAMIC_THERAPYINDUCED_AP1_SURVIVAL_SIGNALING	WP_PHOTODYNAMIC_THERAPYINDUCED_AP1_SURVIVAL_SIGNALING		50	-0.47379	-1.28766	0	0.104654	1	3496	tags=36%, list=18%, signal=44%
GOBP_ESTABLISHMENT_OF_EPITHELIAL_CELL_POLARITY	GOBP_ESTABLISHMENT_OF_EPITHELIAL_CELL_POLARITY		37	0.405459	1.43218	0	0.0646288	1	2706	tags=27%, list=14%, signal=31%
WP_GALANIN_RECEPTOR_PATHWAY	WP_GALANIN_RECEPTOR_PATHWAY		21	-0.678052	-1.28136	0	0.110262	1	2964	tags=38%, list=15%, signal=45%
WP_ATM_SIGNALING_PATHWAY	WP_ATM_SIGNALING_PATHWAY		40	-0.374252	-1.28061	0	0.114318	1	2759	tags=33%, list=14%, signal=38%
WP_GPCRS_CLASS_A_RHODOPSINLIKE	WP_GPCRS_CLASS_A_RHODOPSINLIKE		258	-0.345824	-1.27912	0	0.117866	1	1402	tags=7%, list=7%, signal=7%
WP_OVARIAN_INFERTILITY	WP_OVARIAN_INFERTILITY		37	-0.36587	-1.27826	0	0.115276	1	1488	tags=14%, list=7%, signal=15%
WP_GASTRIC_CANCER_NETWORK_1	WP_GASTRIC_CANCER_NETWORK_1		25	-0.348315	-1.27364	0	0.120217	1	1114	tags=12%, list=6%, signal=13%
WP_ADIPOGENESIS	WP_ADIPOGENESIS		131	-0.322826	-1.27215	0	0.118925	1	3208	tags=26%, list=16%, signal=31%
WP_CELL_DIFFERENTIATION_EXPANDED_INDEX	WP_CELL_DIFFERENTIATION_EXPANDED_INDEX		20	-0.638619	-1.26716	0	0.131089	1	5657	tags=50%, list=28%, signal=70%
WP_DEVELOPMENT_AND_HETEROGENEITY_OF_THE_ILC_FAMILY	WP_DEVELOPMENT_AND_HETEROGENEITY_OF_THE_ILC_FAMILY		32	-0.484877	-1.26591	0	0.133052	1	849	tags=13%, list=4%, signal=13%
WP_ALPHA_6_BETA_4_SIGNALING_PATHWAY	WP_ALPHA_6_BETA_4_SIGNALING_PATHWAY		33	-0.357877	-1.26416	0	0.132579	1	1427	tags=18%, list=7%, signal=20%
WP_ETHER_LIPID_BIOSYNTHESIS	WP_ETHER_LIPID_BIOSYNTHESIS		20	-0.361209	-1.2638	0	0.131212	1	3355	tags=25%, list=17%, signal=30%
WP_NUCLEOTIDE_EXCISION_REPAIR	WP_NUCLEOTIDE_EXCISION_REPAIR		44	-0.585383	-1.26281	0	0.129873	1	4436	tags=57%, list=22%, signal=73%
WP_IMMUNE_INFILTRATION_IN_PANCREATIC_CANCER	WP_IMMUNE_INFILTRATION_IN_PANCREATIC_CANCER		39	-0.476963	-1.26008	0	0.130374	1	1905	tags=23%, list=10%, signal=25%
WP_RETINOBLASTOMA_GENE_IN_CANCER	WP_RETINOBLASTOMA_GENE_IN_CANCER		87	-0.436294	-1.25794	0	0.132577	1	4540	tags=44%, list=23%, signal=56%
WP_ERBB_SIGNALING_PATHWAY	WP_ERBB_SIGNALING_PATHWAY		91	-0.302153	-1.24885	0	0.141351	1	1478	tags=14%, list=7%, signal=15%
WP_CHOLESTEROL_SYNTHESIS_DISORDERS	WP_CHOLESTEROL_SYNTHESIS_DISORDERS		18	-0.337165	-1.24835	0	0.139966	1	2796	tags=28%, list=14%, signal=32%
WP_EUKARYOTIC_TRANSCRIPTION_INITIATION	WP_EUKARYOTIC_TRANSCRIPTION_INITIATION		42	-0.48707	-1.24582	0	0.143752	1	4564	tags=52%, list=23%, signal=68%
WP_REGULATORY_CIRCUITS_OF_THE_STAT3_SIGNALING_PATHWAY	WP_REGULATORY_CIRCUITS_OF_THE_STAT3_SIGNALING_PATHWAY		78	-0.301389	-1.24115	0	0.148966	1	2889	tags=19%, list=14%, signal=22%
WP_2Q37_COPY_NUMBER_VARIATION_SYNDROME	WP_2Q37_COPY_NUMBER_VARIATION_SYNDROME		135	-0.365857	-1.24081	0	0.148382	1	3358	tags=24%, list=17%, signal=29%
WP_P53_TRANSCRIPTIONAL_GENE_NETWORK	WP_P53_TRANSCRIPTIONAL_GENE_NETWORK		91	-0.461327	-1.23636	0	0.149935	1	1264	tags=24%, list=6%, signal=26%
WP_TOLLLIKE_RECEPTOR_SIGNALING_PATHWAY	WP_TOLLLIKE_RECEPTOR_SIGNALING_PATHWAY		103	-0.285764	-1.23568	0	0.149353	1	3099	tags=17%, list=16%, signal=19%
WP_TUMOR_SUPPRESSOR_ACTIVITY_OF_SMARCB1	WP_TUMOR_SUPPRESSOR_ACTIVITY_OF_SMARCB1		31	-0.419727	-1.22796	0	0.154154	1	3729	tags=39%, list=19%, signal=48%
WP_INTERLEUKIN1_IL1_STRUCTURAL_PATHWAY	WP_INTERLEUKIN1_IL1_STRUCTURAL_PATHWAY		49	-0.296648	-1.22591	0	0.154707	1	3496	tags=29%, list=18%, signal=35%
WP_MITOCHONDRIAL_IMMUNE_RESPONSE_TO_SARSCOV2	WP_MITOCHONDRIAL_IMMUNE_RESPONSE_TO_SARSCOV2		31	-0.390312	-1.22558	0	0.153301	1	2733	tags=32%, list=14%, signal=37%
WP_HOSTPATHOGEN_INTERACTION_OF_HUMAN_CORONAVIRUSES_AUTOPHAGY	WP_HOSTPATHOGEN_INTERACTION_OF_HUMAN_CORONAVIRUSES_AUTOPHAGY		19	-0.300595	-1.22124	0	0.158312	1	2458	tags=21%, list=12%, signal=24%
WP_TGFBETA_SIGNALING_PATHWAY	WP_TGFBETA_SIGNALING_PATHWAY		132	-0.308997	-1.21973	0	0.16482	1	1982	tags=18%, list=10%, signal=20%
WP_CHROMOSOMAL_AND_MICROSATELLITE_INSTABILITY_IN_COLORECTAL_CANCER	WP_CHROMOSOMAL_AND_MICROSATELLITE_INSTABILITY_IN_COLORECTAL_CANCER		73	-0.307229	-1.21571	0	0.172126	1	3055	tags=30%, list=15%, signal=35%
WP_EICOSANOID_METABOLISM_VIA_LIPOOXYGENASES_LOX	WP_EICOSANOID_METABOLISM_VIA_LIPOOXYGENASES_LOX		29	-0.322488	-1.21338	0	0.174861	1	901	tags=10%, list=5%, signal=11%
WP_KYNURENINE_PATHWAY_AND_LINKS_TO_CELL_SENESCENCE	WP_KYNURENINE_PATHWAY_AND_LINKS_TO_CELL_SENESCENCE		23	-0.457205	-1.21212	0	0.173404	1	780	tags=13%, list=4%, signal=14%
WP_PURINE_METABOLISM_AND_RELATED_DISORDERS	WP_PURINE_METABOLISM_AND_RELATED_DISORDERS		22	-0.456287	-1.2081	0	0.185804	1	5223	tags=55%, list=26%, signal=74%
WP_TRANSLATION_FACTORS	WP_TRANSLATION_FACTORS		50	-0.535159	-1.20591	0	0.191487	1	5367	tags=60%, list=27%, signal=82%
WP_P38_MAPK_SIGNALING_PATHWAY	WP_P38_MAPK_SIGNALING_PATHWAY		35	-0.360763	-1.20574	0	0.189905	1	3496	tags=31%, list=18%, signal=38%
WP_INFLUENCE_OF_LAMINOPATHIES_ON_WNT_SIGNALING	WP_INFLUENCE_OF_LAMINOPATHIES_ON_WNT_SIGNALING		35	-0.456429	-1.20498	0	0.191512	1	3169	tags=40%, list=16%, signal=47%
WP_SMALL_LIGAND_GPCRS	WP_SMALL_LIGAND_GPCRS		19	-0.500919	-1.20497	0	0.189955	1	2589	tags=16%, list=13%, signal=18%
WP_PI3KAKTMTOR_SIGNALING_PATHWAY_AND_THERAPEUTIC_OPPORTUNITIES	WP_PI3KAKTMTOR_SIGNALING_PATHWAY_AND_THERAPEUTIC_OPPORTUNITIES		30	-0.344013	-1.19744	0	0.200945	1	1427	tags=17%, list=7%, signal=18%
WP_NOVEL_INTRACELLULAR_COMPONENTS_OF_RIGILIKE_RECEPTOR_PATHWAY	WP_NOVEL_INTRACELLULAR_COMPONENTS_OF_RIGILIKE_RECEPTOR_PATHWAY		59	-0.263933	-1.19421	0	0.202077	1	2816	tags=19%, list=14%, signal=22%
WP_AMINO_ACID_METABOLISM	WP_AMINO_ACID_METABOLISM		91	-0.303684	-1.19349	0	0.202526	1	4029	tags=30%, list=20%, signal=37%
WP_REGULATION_OF_SISTER_CHROMATID_SEPARATION_AT_THE_METAPHASEANAPHASE_TRANSITION	WP_REGULATION_OF_SISTER_CHROMATID_SEPARATION_AT_THE_METAPHASEANAPHASE_TRANSITION		15	-0.403028	-1.19078	0	0.206733	1	3197	tags=33%, list=16%, signal=40%
WP_PLATELETMEDIATED_INTERACTIONS_WITH_VASCULAR_AND_CIRCULATING_CELLS	WP_PLATELETMEDIATED_INTERACTIONS_WITH_VASCULAR_AND_CIRCULATING_CELLS		17	-0.5479	-1.18777	0	0.210566	1	299	tags=12%, list=1%, signal=12%
WP_DNA_DAMAGE_RESPONSE	WP_DNA_DAMAGE_RESPONSE		69	-0.407483	-1.18757	0	0.209006	1	3184	tags=39%, list=16%, signal=46%
WP_GASTRIN_SIGNALING_PATHWAY	WP_GASTRIN_SIGNALING_PATHWAY		115	-0.329476	-1.18614	0	0.209145	1	3002	tags=26%, list=15%, signal=31%
WP_TCA_CYCLE_AKA_KREBS_OR_CITRIC_ACID_CYCLE	WP_TCA_CYCLE_AKA_KREBS_OR_CITRIC_ACID_CYCLE		18	-0.519478	-1.18516	0	0.206114	1	3883	tags=50%, list=19%, signal=62%
WP_NAD_METABOLISM	WP_NAD_METABOLISM		16	-0.433295	-1.17966	0	0.213236	1	3954	tags=44%, list=20%, signal=55%
WP_MIRNA_REGULATION_OF_DNA_DAMAGE_RESPONSE	WP_MIRNA_REGULATION_OF_DNA_DAMAGE_RESPONSE		71	-0.415139	-1.17792	0	0.211189	1	3184	tags=39%, list=16%, signal=47%
WP_ARYL_HYDROCARBON_RECEPTOR_PATHWAY_WP2873	WP_ARYL_HYDROCARBON_RECEPTOR_PATHWAY_WP2873		45	-0.389838	-1.17668	0	0.212471	1	1122	tags=18%, list=6%, signal=19%
WP_PI3KAKT_SIGNALING_PATHWAY	WP_PI3KAKT_SIGNALING_PATHWAY		338	-0.252353	-1.17359	0	0.218024	1	2825	tags=15%, list=14%, signal=17%
WP_RAC1PAK1P38MMP2_PATHWAY	WP_RAC1PAK1P38MMP2_PATHWAY		68	-0.266261	-1.17179	0	0.219208	1	3002	tags=22%, list=15%, signal=26%
WP_HEREDITARY_LEIOMYOMATOSIS_AND_RENAL_CELL_CARCINOMA_PATHWAY	WP_HEREDITARY_LEIOMYOMATOSIS_AND_RENAL_CELL_CARCINOMA_PATHWAY		20	-0.328755	-1.17012	0	0.225286	1	5035	tags=45%, list=25%, signal=60%
WP_METABOLIC_REPROGRAMMING_IN_PANCREATIC_CANCER	WP_METABOLIC_REPROGRAMMING_IN_PANCREATIC_CANCER		42	-0.316194	-1.16941	0	0.223754	1	1562	tags=19%, list=8%, signal=21%
WP_NANOPARTICLEMEDIATED_ACTIVATION_OF_RECEPTOR_SIGNALING	WP_NANOPARTICLEMEDIATED_ACTIVATION_OF_RECEPTOR_SIGNALING		28	-0.356844	-1.16861	0	0.222242	1	2578	tags=21%, list=13%, signal=25%
WP_PROTEASOME_DEGRADATION	WP_PROTEASOME_DEGRADATION		62	-0.494582	-1.16443	0	0.230148	1	4811	tags=45%, list=24%, signal=59%
WP_GLYCOGEN_SYNTHESIS_AND_DEGRADATION	WP_GLYCOGEN_SYNTHESIS_AND_DEGRADATION		40	-0.326974	-1.16245	0	0.230336	1	2370	tags=18%, list=12%, signal=20%
WP_DNA_REPLICATION	WP_DNA_REPLICATION		42	-0.639977	-1.16056	0	0.2327	1	5484	tags=74%, list=27%, signal=102%
WP_NONALCOHOLIC_FATTY_LIVER_DISEASE	WP_NONALCOHOLIC_FATTY_LIVER_DISEASE		154	-0.491056	-1.15652	0	0.237721	1	3883	tags=44%, list=19%, signal=54%
WP_RETINOL_METABOLISM	WP_RETINOL_METABOLISM		17	-0.563778	-1.15427	0	0.238243	1	2313	tags=47%, list=12%, signal=53%
WP_COMPLEMENT_SYSTEM	WP_COMPLEMENT_SYSTEM		96	-0.320896	-1.15338	0	0.236905	1	2138	tags=17%, list=11%, signal=19%
WP_LNCRNA_IN_CANONICAL_WNT_SIGNALING_AND_COLORECTAL_CANCER	WP_LNCRNA_IN_CANONICAL_WNT_SIGNALING_AND_COLORECTAL_CANCER		93	-0.362648	-1.14794	0	0.246136	1	1868	tags=20%, list=9%, signal=22%
WP_CYTOKINES_AND_INFLAMMATORY_RESPONSE	WP_CYTOKINES_AND_INFLAMMATORY_RESPONSE		26	-0.613981	-1.14756	0	0.245146	1	1987	tags=27%, list=10%, signal=30%
WP_COMPLEMENT_AND_COAGULATION_CASCADES	WP_COMPLEMENT_AND_COAGULATION_CASCADES		58	-0.420446	-1.13786	0	0.273662	1	1538	tags=22%, list=8%, signal=24%
WP_GLYCOLYSIS_AND_GLUCONEOGENESIS	WP_GLYCOLYSIS_AND_GLUCONEOGENESIS		45	-0.346722	-1.13728	0	0.274122	1	3903	tags=31%, list=20%, signal=39%
WP_G1_TO_S_CELL_CYCLE_CONTROL	WP_G1_TO_S_CELL_CYCLE_CONTROL		64	-0.450328	-1.13642	0	0.27384	1	3033	tags=36%, list=15%, signal=42%
WP_SULFATION_BIOTRANSFORMATION_REACTION	WP_SULFATION_BIOTRANSFORMATION_REACTION		16	-0.414738	-1.12931	0	0.285015	1	1071	tags=19%, list=5%, signal=20%
WP_PATHWAYS_OF_NUCLEIC_ACID_METABOLISM_AND_INNATE_IMMUNE_SENSING	WP_PATHWAYS_OF_NUCLEIC_ACID_METABOLISM_AND_INNATE_IMMUNE_SENSING		15	-0.299157	-1.12711	0	0.28974	1	2629	tags=27%, list=13%, signal=31%
WP_FATTY_ACID_TRANSPORTERS	WP_FATTY_ACID_TRANSPORTERS		18	-0.338291	-1.12604	0	0.289815	1	297	tags=11%, list=1%, signal=11%
WP_REGULATION_OF_APOPTOSIS_BY_PARATHYROID_HORMONERELATED_PROTEIN	WP_REGULATION_OF_APOPTOSIS_BY_PARATHYROID_HORMONERELATED_PROTEIN		22	-0.365343	-1.12153	0	0.30051	1	2825	tags=27%, list=14%, signal=32%
WP_BASE_EXCISION_REPAIR	WP_BASE_EXCISION_REPAIR		31	-0.615747	-1.1168	0	0.302644	1	5395	tags=77%, list=27%, signal=106%
WP_MITOCHONDRIAL_COMPLEX_III_ASSEMBLY	WP_MITOCHONDRIAL_COMPLEX_III_ASSEMBLY		16	-0.704306	-1.1054	0	0.322577	1	3376	tags=75%, list=17%, signal=90%
WP_CYTOPLASMIC_RIBOSOMAL_PROTEINS	WP_CYTOPLASMIC_RIBOSOMAL_PROTEINS		88	-0.766021	-1.10421	0	0.324391	1	3304	tags=89%, list=17%, signal=106%
WP_DNA_MISMATCH_REPAIR	WP_DNA_MISMATCH_REPAIR		23	-0.700207	-1.10109	0	0.333135	1	5395	tags=83%, list=27%, signal=113%
WP_NCRNAS_INVOLVED_IN_WNT_SIGNALING_IN_HEPATOCELLULAR_CARCINOMA	WP_NCRNAS_INVOLVED_IN_WNT_SIGNALING_IN_HEPATOCELLULAR_CARCINOMA		85	-0.374473	-1.09896	0	0.337277	1	2902	tags=25%, list=15%, signal=29%
WP_HEMATOPOIETIC_STEM_CELL_DIFFERENTIATION	WP_HEMATOPOIETIC_STEM_CELL_DIFFERENTIATION		54	-0.416	-1.09442	0	0.346622	1	1459	tags=19%, list=7%, signal=20%
WP_DNA_IRDOUBLE_STRAND_BREAKS_AND_CELLULAR_RESPONSE_VIA_ATM	WP_DNA_IRDOUBLE_STRAND_BREAKS_AND_CELLULAR_RESPONSE_VIA_ATM		55	-0.279449	-1.08945	0	0.363705	1	3834	tags=36%, list=19%, signal=45%
WP_IL7_SIGNALING_PATHWAY	WP_IL7_SIGNALING_PATHWAY		25	-0.278863	-1.07877	0	0.389161	1	4181	tags=40%, list=21%, signal=51%
WP_PYRIMIDINE_METABOLISM	WP_PYRIMIDINE_METABOLISM		84	-0.43756	-1.07744	0	0.390837	1	4195	tags=50%, list=21%, signal=63%
WP_NSP1_FROM_SARSCOV2_INHIBITS_TRANSLATION_INITIATION_IN_THE_HOST_CELL	WP_NSP1_FROM_SARSCOV2_INHIBITS_TRANSLATION_INITIATION_IN_THE_HOST_CELL		16	-0.688182	-1.0608	0	0.436312	1	5841	tags=81%, list=29%, signal=115%
WP_GLUCOCORTICOID_RECEPTOR_PATHWAY	WP_GLUCOCORTICOID_RECEPTOR_PATHWAY		70	-0.350671	-1.0591	0	0.436773	1	1690	tags=24%, list=8%, signal=26%
GOBP_GROOMING_BEHAVIOR	GOBP_GROOMING_BEHAVIOR	Details ...	19	0.733141	2.45169	0	0	0	1359	tags=32%, list=7%, signal=34%
GOBP_CGMP_METABOLIC_PROCESS	GOBP_CGMP_METABOLIC_PROCESS	Details ...	16	0.750241	2.32382	0	0	0	187	tags=19%, list=1%, signal=19%
GOBP_NEGATIVE_REGULATION_OF_BONE_REMODELING	GOBP_NEGATIVE_REGULATION_OF_BONE_REMODELING	Details ...	18	0.749269	2.19237	0	0	0	408	tags=17%, list=2%, signal=17%
GOBP_N_GLYCAN_PROCESSING	GOBP_N_GLYCAN_PROCESSING	Details ...	20	0.688255	2.13967	0	0	0	614	tags=25%, list=3%, signal=26%
GOBP_NEGATIVE_REGULATION_OF_SINGLE_STRANDED_VIRAL_RNA_REPLICATION_VIA_DOUBLE_STRANDED_DNA_INTERMEDIATE	GOBP_NEGATIVE_REGULATION_OF_SINGLE_STRANDED_VIRAL_RNA_REPLICATION_VIA_DOUBLE_STRANDED_DNA_INTERMEDIATE	Details ...	16	0.610708	1.98257	0	0	0	831	tags=25%, list=4%, signal=26%
GOBP_NEGATIVE_REGULATION_OF_TISSUE_REMODELING	GOBP_NEGATIVE_REGULATION_OF_TISSUE_REMODELING	Details ...	22	0.673215	1.93972	0	0	0	408	tags=14%, list=2%, signal=14%
GOBP_HIPPO_SIGNALING	GOBP_HIPPO_SIGNALING		44	0.500914	1.41101	0	0.078405	1	4069	tags=45%, list=20%, signal=57%
GOBP_REGULATION_OF_PLATELET_AGGREGATION	GOBP_REGULATION_OF_PLATELET_AGGREGATION	Details ...	30	0.687166	1.84531	0	0.0122686	0.1	2326	tags=33%, list=12%, signal=38%
GOBP_STRIATUM_DEVELOPMENT	GOBP_STRIATUM_DEVELOPMENT	Details ...	21	0.483741	1.81606	0	0.0109054	0.1	451	tags=14%, list=2%, signal=15%
GOBP_NEGATIVE_REGULATION_OF_MYELOID_LEUKOCYTE_DIFFERENTIATION	GOBP_NEGATIVE_REGULATION_OF_MYELOID_LEUKOCYTE_DIFFERENTIATION	Details ...	50	0.533029	1.81478	0	0.0098149	0.1	2230	tags=24%, list=11%, signal=27%
GOBP_STARTLE_RESPONSE	GOBP_STARTLE_RESPONSE	Details ...	27	0.520355	1.81169	0	0.00892263	0.1	3183	tags=26%, list=16%, signal=31%
GOBP_ADRENAL_GLAND_DEVELOPMENT	GOBP_ADRENAL_GLAND_DEVELOPMENT	Details ...	28	0.49881	1.80094	0	0.00817908	0.1	1591	tags=18%, list=8%, signal=19%
GOBP_RESPONSE_TO_HYDROPEROXIDE	GOBP_RESPONSE_TO_HYDROPEROXIDE	Details ...	18	0.55558	1.7972	0	0.00754992	0.1	2556	tags=22%, list=13%, signal=25%
GOBP_DETECTION_OF_TEMPERATURE_STIMULUS_INVOLVED_IN_SENSORY_PERCEPTION_OF_PAIN	GOBP_DETECTION_OF_TEMPERATURE_STIMULUS_INVOLVED_IN_SENSORY_PERCEPTION_OF_PAIN	Details ...	18	0.616009	1.79645	0	0.00701064	0.1	92	tags=17%, list=0%, signal=17%
GOBP_REGULATION_OF_CELLULAR_RESPONSE_TO_HYPOXIA	GOBP_REGULATION_OF_CELLULAR_RESPONSE_TO_HYPOXIA	Details ...	15	0.526911	1.78045	0	0.00654326	0.1	1418	tags=20%, list=7%, signal=22%
GOBP_REGULATION_OF_FERTILIZATION	GOBP_REGULATION_OF_FERTILIZATION	Details ...	17	0.77976	1.75105	0	0.00613431	0.1	1140	tags=24%, list=6%, signal=25%
GOBP_CHONDROCYTE_DEVELOPMENT	GOBP_CHONDROCYTE_DEVELOPMENT	Details ...	32	0.594447	1.74743	0	0.00577347	0.1	1316	tags=25%, list=7%, signal=27%
GOBP_NUCLEOBASE_CONTAINING_SMALL_MOLECULE_CATABOLIC_PROCESS	GOBP_NUCLEOBASE_CONTAINING_SMALL_MOLECULE_CATABOLIC_PROCESS	Details ...	31	0.505725	1.74481	0	0.00545272	0.1	1986	tags=32%, list=10%, signal=36%
GOBP_PHYSIOLOGICAL_CARDIAC_MUSCLE_HYPERTROPHY	GOBP_PHYSIOLOGICAL_CARDIAC_MUSCLE_HYPERTROPHY	Details ...	23	0.531495	1.74337	0	0.00516573	0.1	2586	tags=26%, list=13%, signal=30%
GOBP_DETECTION_OF_TEMPERATURE_STIMULUS	GOBP_DETECTION_OF_TEMPERATURE_STIMULUS	Details ...	25	0.574717	1.73628	0	0.00490745	0.1	1188	tags=16%, list=6%, signal=17%
GOBP_COLLAGEN_FIBRIL_ORGANIZATION	GOBP_COLLAGEN_FIBRIL_ORGANIZATION		63	0.595739	1.72992	0	0.00467376	0.1	2040	tags=29%, list=10%, signal=32%
GOBP_COPPER_ION_TRANSPORT	GOBP_COPPER_ION_TRANSPORT		16	0.541913	1.72626	0	0.0101338	0.2	1234	tags=25%, list=6%, signal=27%
GOBP_NEGATIVE_REGULATION_OF_OSTEOCLAST_DIFFERENTIATION	GOBP_NEGATIVE_REGULATION_OF_OSTEOCLAST_DIFFERENTIATION		32	0.632742	1.72504	0	0.0096932	0.2	2230	tags=28%, list=11%, signal=32%
GOBP_SENSORY_PERCEPTION_OF_TEMPERATURE_STIMULUS	GOBP_SENSORY_PERCEPTION_OF_TEMPERATURE_STIMULUS		28	0.551147	1.72298	0	0.00928932	0.2	92	tags=14%, list=0%, signal=14%
GOBP_SENSORY_PERCEPTION_OF_PAIN	GOBP_SENSORY_PERCEPTION_OF_PAIN		103	0.459118	1.72112	0	0.00891775	0.2	1419	tags=11%, list=7%, signal=11%
GOBP_POSITIVE_REGULATION_OF_MAST_CELL_ACTIVATION	GOBP_POSITIVE_REGULATION_OF_MAST_CELL_ACTIVATION		21	0.548206	1.71138	0	0.00857476	0.2	1337	tags=24%, list=7%, signal=25%
GOBP_POSITIVE_REGULATION_OF_DNA_DAMAGE_RESPONSE_SIGNAL_TRANSDUCTION_BY_P53_CLASS_MEDIATOR	GOBP_POSITIVE_REGULATION_OF_DNA_DAMAGE_RESPONSE_SIGNAL_TRANSDUCTION_BY_P53_CLASS_MEDIATOR		16	0.615363	1.70284	0	0.0152854	0.3	2182	tags=38%, list=11%, signal=42%
GOBP_BASE_CONVERSION_OR_SUBSTITUTION_EDITING	GOBP_BASE_CONVERSION_OR_SUBSTITUTION_EDITING		19	0.645783	1.70141	0	0.0147395	0.3	1872	tags=32%, list=9%, signal=35%
GOBP_REGULATION_OF_SISTER_CHROMATID_COHESION	GOBP_REGULATION_OF_SISTER_CHROMATID_COHESION		18	0.436883	1.69596	0	0.0142313	0.3	3436	tags=28%, list=17%, signal=34%
GOBP_REGULATION_OF_ANIMAL_ORGAN_FORMATION	GOBP_REGULATION_OF_ANIMAL_ORGAN_FORMATION		29	0.602416	1.68138	0	0.0137569	0.3	3004	tags=34%, list=15%, signal=41%
GOBP_POSITIVE_REGULATION_OF_CARTILAGE_DEVELOPMENT	GOBP_POSITIVE_REGULATION_OF_CARTILAGE_DEVELOPMENT		33	0.540658	1.67697	0	0.0133131	0.3	779	tags=18%, list=4%, signal=19%
GOBP_REGULATION_OF_PLATELET_ACTIVATION	GOBP_REGULATION_OF_PLATELET_ACTIVATION		52	0.489109	1.67063	0	0.0166431	0.4	2754	tags=27%, list=14%, signal=31%
GOBP_MICROTUBULE_BASED_TRANSPORT	GOBP_MICROTUBULE_BASED_TRANSPORT		212	0.424614	1.66474	0	0.019014	0.4	4187	tags=34%, list=21%, signal=43%
GOBP_BLASTOCYST_GROWTH	GOBP_BLASTOCYST_GROWTH		22	0.446419	1.66455	0	0.0212454	0.4	580	tags=9%, list=3%, signal=9%
GOBP_PEPTIDYL_PROLINE_MODIFICATION	GOBP_PEPTIDYL_PROLINE_MODIFICATION		47	0.490629	1.66097	0	0.0206384	0.4	2302	tags=21%, list=12%, signal=24%
GOBP_POSITIVE_REGULATION_OF_REACTIVE_OXYGEN_SPECIES_BIOSYNTHETIC_PROCESS	GOBP_POSITIVE_REGULATION_OF_REACTIVE_OXYGEN_SPECIES_BIOSYNTHETIC_PROCESS		17	0.69093	1.66056	0	0.0200651	0.4	696	tags=29%, list=3%, signal=30%
GOBP_POSITIVE_REGULATION_OF_MYOBLAST_DIFFERENTIATION	GOBP_POSITIVE_REGULATION_OF_MYOBLAST_DIFFERENTIATION		42	0.432546	1.6597	0	0.0195228	0.4	4799	tags=33%, list=24%, signal=44%
GOBP_REGULATION_OF_HOMOTYPIC_CELL_CELL_ADHESION	GOBP_REGULATION_OF_HOMOTYPIC_CELL_CELL_ADHESION		37	0.580411	1.65917	0	0.019009	0.4	2326	tags=32%, list=12%, signal=37%
GOBP_CELLULAR_RESPONSE_TO_OXYGEN_RADICAL	GOBP_CELLULAR_RESPONSE_TO_OXYGEN_RADICAL		21	0.514989	1.65259	0	0.0185216	0.4	2131	tags=29%, list=11%, signal=32%
GOBP_DETECTION_OF_STIMULUS_INVOLVED_IN_SENSORY_PERCEPTION_OF_PAIN	GOBP_DETECTION_OF_STIMULUS_INVOLVED_IN_SENSORY_PERCEPTION_OF_PAIN		27	0.557292	1.65012	0	0.0214155	0.5	2228	tags=22%, list=11%, signal=25%
GOBP_SOMATIC_DIVERSIFICATION_OF_IMMUNOGLOBULINS_INVOLVED_IN_IMMUNE_RESPONSE	GOBP_SOMATIC_DIVERSIFICATION_OF_IMMUNOGLOBULINS_INVOLVED_IN_IMMUNE_RESPONSE		54	0.36533	1.64991	0	0.0208931	0.5	2468	tags=20%, list=12%, signal=23%
GOBP_FOREBRAIN_NEURON_DEVELOPMENT	GOBP_FOREBRAIN_NEURON_DEVELOPMENT		24	0.502294	1.64862	0	0.0203957	0.5	3027	tags=25%, list=15%, signal=29%
GOBP_CYCLIC_NUCLEOTIDE_BIOSYNTHETIC_PROCESS	GOBP_CYCLIC_NUCLEOTIDE_BIOSYNTHETIC_PROCESS		21	0.71689	1.64156	0	0.0221279	0.5	3587	tags=33%, list=18%, signal=41%
GOBP_REGULATION_OF_MESENCHYMAL_CELL_PROLIFERATION	GOBP_REGULATION_OF_MESENCHYMAL_CELL_PROLIFERATION		31	0.597904	1.63937	0	0.0271857	0.5	1529	tags=29%, list=8%, signal=31%
GOBP_TRANSPORT_ALONG_MICROTUBULE	GOBP_TRANSPORT_ALONG_MICROTUBULE		172	0.436913	1.63917	0	0.0265815	0.5	4187	tags=35%, list=21%, signal=44%
GOBP_MESENCHYMAL_CELL_PROLIFERATION	GOBP_MESENCHYMAL_CELL_PROLIFERATION		43	0.592378	1.63863	0	0.0260037	0.5	1529	tags=28%, list=8%, signal=30%
GOBP_NEGATIVE_REGULATION_OF_LEUKOCYTE_MIGRATION	GOBP_NEGATIVE_REGULATION_OF_LEUKOCYTE_MIGRATION		51	0.509427	1.63178	0	0.0315762	0.5	1681	tags=24%, list=8%, signal=26%
GOBP_REGULATION_OF_MAST_CELL_ACTIVATION	GOBP_REGULATION_OF_MAST_CELL_ACTIVATION		44	0.387907	1.63137	0	0.0309183	0.5	2272	tags=18%, list=11%, signal=20%
GOBP_REGULATION_OF_BROWN_FAT_CELL_DIFFERENTIATION	GOBP_REGULATION_OF_BROWN_FAT_CELL_DIFFERENTIATION		24	0.529229	1.63106	0	0.0302874	0.5	2847	tags=25%, list=14%, signal=29%
GOBP_NEGATIVE_REGULATION_OF_CARDIAC_MUSCLE_TISSUE_GROWTH	GOBP_NEGATIVE_REGULATION_OF_CARDIAC_MUSCLE_TISSUE_GROWTH		23	0.561205	1.62802	0	0.0296816	0.5	1744	tags=30%, list=9%, signal=33%
GOBP_EMBRYONIC_CRANIAL_SKELETON_MORPHOGENESIS	GOBP_EMBRYONIC_CRANIAL_SKELETON_MORPHOGENESIS		45	0.407815	1.62272	0	0.0309639	0.6	2722	tags=24%, list=14%, signal=28%
GOBP_QUATERNARY_AMMONIUM_GROUP_TRANSPORT	GOBP_QUATERNARY_AMMONIUM_GROUP_TRANSPORT		29	0.554513	1.62035	0	0.0303685	0.6	2699	tags=34%, list=14%, signal=40%
GOBP_T_CELL_CHEMOTAXIS	GOBP_T_CELL_CHEMOTAXIS		27	0.588748	1.61634	0	0.0297955	0.6	2122	tags=22%, list=11%, signal=25%
GOBP_ANDROGEN_RECEPTOR_SIGNALING_PATHWAY	GOBP_ANDROGEN_RECEPTOR_SIGNALING_PATHWAY		46	0.447189	1.61586	0	0.0310008	0.6	5226	tags=35%, list=26%, signal=47%
GOBP_COPULATION	GOBP_COPULATION		22	0.646275	1.61322	0	0.0322216	0.6	1033	tags=23%, list=5%, signal=24%
GOBP_MULTICELLULAR_ORGANISMAL_LEVEL_CHEMICAL_HOMEOSTASIS	GOBP_MULTICELLULAR_ORGANISMAL_LEVEL_CHEMICAL_HOMEOSTASIS		56	0.48294	1.6059	0	0.0333441	0.6	3726	tags=36%, list=19%, signal=44%
GOBP_ACTIVIN_RECEPTOR_SIGNALING_PATHWAY	GOBP_ACTIVIN_RECEPTOR_SIGNALING_PATHWAY		45	0.502488	1.60302	0	0.0343414	0.7	1317	tags=20%, list=7%, signal=21%
GOBP_REGULATION_OF_MAMMARY_GLAND_EPITHELIAL_CELL_PROLIFERATION	GOBP_REGULATION_OF_MAMMARY_GLAND_EPITHELIAL_CELL_PROLIFERATION		15	0.418956	1.38948	0	0.0849829	1	3709	tags=27%, list=19%, signal=33%
GOBP_MORPHOGENESIS_OF_AN_EPITHELIAL_SHEET	GOBP_MORPHOGENESIS_OF_AN_EPITHELIAL_SHEET		60	-0.395652	-1.38135	0	0.0851183	1	1253	tags=17%, list=6%, signal=18%
GOBP_NUCLEOSIDE_CATABOLIC_PROCESS	GOBP_NUCLEOSIDE_CATABOLIC_PROCESS		26	0.542839	1.59895	0	0.0347042	0.7	831	tags=31%, list=4%, signal=32%
GOBP_VASCULAR_TRANSPORT	GOBP_VASCULAR_TRANSPORT		87	0.509301	1.59478	0	0.0356907	0.7	1675	tags=23%, list=8%, signal=25%
GOBP_NEPHRIC_DUCT_DEVELOPMENT	GOBP_NEPHRIC_DUCT_DEVELOPMENT		16	0.752066	1.59406	0	0.0351151	0.7	1683	tags=38%, list=8%, signal=41%
GOBP_PLASMA_LIPOPROTEIN_PARTICLE_CLEARANCE	GOBP_PLASMA_LIPOPROTEIN_PARTICLE_CLEARANCE		40	0.459788	1.594	0	0.0345577	0.7	2040	tags=18%, list=10%, signal=19%
GOBP_PYRIMIDINE_NUCLEOSIDE_CATABOLIC_PROCESS	GOBP_PYRIMIDINE_NUCLEOSIDE_CATABOLIC_PROCESS		16	0.601708	1.59106	0	0.0340177	0.7	831	tags=31%, list=4%, signal=33%
GOBP_AXONAL_TRANSPORT	GOBP_AXONAL_TRANSPORT		66	0.512686	1.58762	0	0.0349541	0.7	4285	tags=38%, list=21%, signal=48%
GOBP_POSITIVE_REGULATION_OF_BROWN_FAT_CELL_DIFFERENTIATION	GOBP_POSITIVE_REGULATION_OF_BROWN_FAT_CELL_DIFFERENTIATION		16	0.397152	1.58728	0	0.0344245	0.7	2100	tags=19%, list=11%, signal=21%
GOBP_REGULATION_OF_SYNAPTIC_TRANSMISSION_GABAERGIC	GOBP_REGULATION_OF_SYNAPTIC_TRANSMISSION_GABAERGIC		35	0.530238	1.58707	0	0.0339107	0.7	1591	tags=23%, list=8%, signal=25%
GOBP_NITRIC_OXIDE_MEDIATED_SIGNAL_TRANSDUCTION	GOBP_NITRIC_OXIDE_MEDIATED_SIGNAL_TRANSDUCTION		28	0.620949	1.58587	0	0.033412	0.7	2083	tags=29%, list=10%, signal=32%
GOBP_NEGATIVE_REGULATION_OF_ORGAN_GROWTH	GOBP_NEGATIVE_REGULATION_OF_ORGAN_GROWTH		32	0.548095	1.58239	0	0.0364737	0.7	1744	tags=28%, list=9%, signal=31%
GOBP_POSITIVE_REGULATION_OF_RECEPTOR_INTERNALIZATION	GOBP_POSITIVE_REGULATION_OF_RECEPTOR_INTERNALIZATION		28	0.522498	1.58144	0	0.0359526	0.7	2900	tags=25%, list=15%, signal=29%
GOBP_REGULATION_OF_SYNAPTIC_VESICLE_ENDOCYTOSIS	GOBP_REGULATION_OF_SYNAPTIC_VESICLE_ENDOCYTOSIS		19	0.514615	1.58	0	0.0354463	0.7	3120	tags=37%, list=16%, signal=44%
GOBP_DEMETHYLATION	GOBP_DEMETHYLATION		73	0.381131	1.57992	0	0.034954	0.7	3729	tags=32%, list=19%, signal=39%
GOBP_SINGLE_STRANDED_VIRAL_RNA_REPLICATION_VIA_DOUBLE_STRANDED_DNA_INTERMEDIATE	GOBP_SINGLE_STRANDED_VIRAL_RNA_REPLICATION_VIA_DOUBLE_STRANDED_DNA_INTERMEDIATE		20	0.437183	1.57943	0	0.0344751	0.7	831	tags=20%, list=4%, signal=21%
GOBP_CELLULAR_RESPONSE_TO_GONADOTROPIN_STIMULUS	GOBP_CELLULAR_RESPONSE_TO_GONADOTROPIN_STIMULUS		20	0.483511	1.57272	0	0.0352941	0.7	3930	tags=30%, list=20%, signal=37%
GOBP_B_CELL_RECEPTOR_SIGNALING_PATHWAY	GOBP_B_CELL_RECEPTOR_SIGNALING_PATHWAY		60	0.464174	1.57234	0	0.0360886	0.7	2248	tags=25%, list=11%, signal=28%
GOBP_TOXIN_TRANSPORT	GOBP_TOXIN_TRANSPORT		40	0.391096	1.56996	0	0.0368622	0.7	3452	tags=30%, list=17%, signal=36%
GOBP_NEGATIVE_REGULATION_OF_LIPID_TRANSPORT	GOBP_NEGATIVE_REGULATION_OF_LIPID_TRANSPORT		28	0.418221	1.56941	0	0.0363835	0.7	1277	tags=18%, list=6%, signal=19%
GOBP_RETICULOPHAGY	GOBP_RETICULOPHAGY		18	0.382732	1.56891	0	0.035917	0.7	2347	tags=22%, list=12%, signal=25%
GOBP_INOSITOL_PHOSPHATE_MEDIATED_SIGNALING	GOBP_INOSITOL_PHOSPHATE_MEDIATED_SIGNALING		57	0.45619	1.56708	0	0.0354624	0.7	2586	tags=26%, list=13%, signal=30%
GOBP_REGULATION_OF_CARTILAGE_DEVELOPMENT	GOBP_REGULATION_OF_CARTILAGE_DEVELOPMENT		71	0.51906	1.56649	0	0.0350191	0.7	898	tags=23%, list=4%, signal=24%
GOBP_DETOXIFICATION	GOBP_DETOXIFICATION		126	0.35602	1.56601	0	0.0345868	0.7	1560	tags=14%, list=8%, signal=15%
GOBP_REGULATION_OF_ACTION_POTENTIAL	GOBP_REGULATION_OF_ACTION_POTENTIAL		56	0.524908	1.56527	0	0.034165	0.7	2802	tags=27%, list=14%, signal=31%
GOBP_CALCINEURIN_MEDIATED_SIGNALING	GOBP_CALCINEURIN_MEDIATED_SIGNALING		49	0.398904	1.56239	0	0.0386316	0.8	2586	tags=24%, list=13%, signal=28%
GOBP_REGULATION_OF_CARDIAC_MUSCLE_CELL_ACTION_POTENTIAL	GOBP_REGULATION_OF_CARDIAC_MUSCLE_CELL_ACTION_POTENTIAL		30	0.634876	1.55693	0	0.0381717	0.8	2802	tags=37%, list=14%, signal=43%
GOBP_LUNG_EPITHELIUM_DEVELOPMENT	GOBP_LUNG_EPITHELIUM_DEVELOPMENT		43	0.45196	1.55577	0	0.0391908	0.8	871	tags=19%, list=4%, signal=19%
GOBP_REGULATION_OF_ODONTOGENESIS	GOBP_REGULATION_OF_ODONTOGENESIS		17	0.541313	1.55556	0	0.0387351	0.8	435	tags=18%, list=2%, signal=18%
GOBP_GROWTH_PLATE_CARTILAGE_DEVELOPMENT	GOBP_GROWTH_PLATE_CARTILAGE_DEVELOPMENT		20	0.59269	1.55216	0	0.0393805	0.8	2039	tags=30%, list=10%, signal=33%
GOBP_CELLULAR_RESPONSE_TO_TOXIC_SUBSTANCE	GOBP_CELLULAR_RESPONSE_TO_TOXIC_SUBSTANCE		119	0.348269	1.54743	0	0.038933	0.8	1560	tags=13%, list=8%, signal=14%
GOBP_AXO_DENDRITIC_TRANSPORT	GOBP_AXO_DENDRITIC_TRANSPORT		79	0.504103	1.54574	0	0.0395616	0.8	4285	tags=38%, list=21%, signal=48%
GOBP_FATTY_ACID_TRANSPORT	GOBP_FATTY_ACID_TRANSPORT		115	0.385059	1.54571	0	0.039122	0.8	1811	tags=19%, list=9%, signal=21%
GOBP_REGULATION_OF_WNT_SIGNALING_PATHWAY_PLANAR_CELL_POLARITY_PATHWAY	GOBP_REGULATION_OF_WNT_SIGNALING_PATHWAY_PLANAR_CELL_POLARITY_PATHWAY		16	0.727716	1.54477	0	0.0386921	0.8	1916	tags=38%, list=10%, signal=41%
GOBP_POSITIVE_REGULATION_OF_SYNCYTIUM_FORMATION_BY_PLASMA_MEMBRANE_FUSION	GOBP_POSITIVE_REGULATION_OF_SYNCYTIUM_FORMATION_BY_PLASMA_MEMBRANE_FUSION		24	0.476108	1.54434	0	0.039628	0.8	1820	tags=17%, list=9%, signal=18%
GOBP_EMBRYONIC_BRAIN_DEVELOPMENT	GOBP_EMBRYONIC_BRAIN_DEVELOPMENT		18	0.63581	1.54412	0	0.0402221	0.8	2403	tags=39%, list=12%, signal=44%
GOBP_SECONDARY_PALATE_DEVELOPMENT	GOBP_SECONDARY_PALATE_DEVELOPMENT		26	0.647725	1.54405	0	0.0397942	0.8	3051	tags=46%, list=15%, signal=54%
GOBP_REGULATION_OF_CELL_PROLIFERATION_INVOLVED_IN_KIDNEY_DEVELOPMENT	GOBP_REGULATION_OF_CELL_PROLIFERATION_INVOLVED_IN_KIDNEY_DEVELOPMENT		15	0.545308	1.5419	0	0.0393754	0.8	1190	tags=27%, list=6%, signal=28%
GOBP_ANIMAL_ORGAN_MATURATION	GOBP_ANIMAL_ORGAN_MATURATION		32	0.582435	1.5395	0	0.0389652	0.8	3726	tags=34%, list=19%, signal=42%
GOBP_AXONAL_TRANSPORT_OF_MITOCHONDRION	GOBP_AXONAL_TRANSPORT_OF_MITOCHONDRION		18	0.624858	1.53656	0	0.0385635	0.8	5576	tags=61%, list=28%, signal=85%
GOBP_IMMUNOGLOBULIN_PRODUCTION_INVOLVED_IN_IMMUNOGLOBULIN_MEDIATED_IMMUNE_RESPONSE	GOBP_IMMUNOGLOBULIN_PRODUCTION_INVOLVED_IN_IMMUNOGLOBULIN_MEDIATED_IMMUNE_RESPONSE		73	0.324864	1.53597	0	0.03817	0.8	2468	tags=16%, list=12%, signal=19%
GOBP_RESPONSE_TO_FOLLICLE_STIMULATING_HORMONE	GOBP_RESPONSE_TO_FOLLICLE_STIMULATING_HORMONE		18	0.593359	1.53448	0	0.0377844	0.8	1305	tags=22%, list=7%, signal=24%
GOBP_REGULATION_OF_CHONDROCYTE_DIFFERENTIATION	GOBP_REGULATION_OF_CHONDROCYTE_DIFFERENTIATION		53	0.53344	1.53428	0	0.0374066	0.8	2299	tags=28%, list=12%, signal=32%
GOBP_ICOSANOID_TRANSPORT	GOBP_ICOSANOID_TRANSPORT		65	0.429254	1.53217	0	0.0379756	0.8	2526	tags=23%, list=13%, signal=26%
GOBP_CENTRAL_NERVOUS_SYSTEM_NEURON_DEVELOPMENT	GOBP_CENTRAL_NERVOUS_SYSTEM_NEURON_DEVELOPMENT		86	0.504818	1.53136	0	0.0376033	0.8	3027	tags=27%, list=15%, signal=31%
GOBP_NEGATIVE_REGULATION_OF_BLOOD_CIRCULATION	GOBP_NEGATIVE_REGULATION_OF_BLOOD_CIRCULATION		24	0.462382	1.52913	0	0.0381912	0.8	3974	tags=29%, list=20%, signal=36%
GOBP_RIBONUCLEOSIDE_METABOLIC_PROCESS	GOBP_RIBONUCLEOSIDE_METABOLIC_PROCESS		35	0.41806	1.52589	0	0.0387362	0.8	1920	tags=23%, list=10%, signal=25%
GOBP_NEGATIVE_REGULATION_OF_ORGANIC_ACID_TRANSPORT	GOBP_NEGATIVE_REGULATION_OF_ORGANIC_ACID_TRANSPORT		22	0.742626	1.525	0	0.0404595	0.8	710	tags=32%, list=4%, signal=33%
GOBP_RESPONSE_TO_PROSTAGLANDIN	GOBP_RESPONSE_TO_PROSTAGLANDIN		32	0.467292	1.52268	0	0.0409286	0.8	4272	tags=31%, list=21%, signal=40%
GOBP_PHOSPHATIDYLGLYCEROL_METABOLIC_PROCESS	GOBP_PHOSPHATIDYLGLYCEROL_METABOLIC_PROCESS		35	0.389325	1.52051	0	0.0405461	0.8	2893	tags=20%, list=14%, signal=23%
GOBP_CELLULAR_ALDEHYDE_METABOLIC_PROCESS	GOBP_CELLULAR_ALDEHYDE_METABOLIC_PROCESS		68	0.308447	1.52028	0	0.0401707	0.8	1916	tags=15%, list=10%, signal=16%
GOBP_NEGATIVE_REGULATION_OF_VASCULAR_ASSOCIATED_SMOOTH_MUSCLE_CELL_PROLIFERATION	GOBP_NEGATIVE_REGULATION_OF_VASCULAR_ASSOCIATED_SMOOTH_MUSCLE_CELL_PROLIFERATION		26	0.468977	1.5202	0	0.0398022	0.8	283	tags=12%, list=1%, signal=12%
GOBP_DETECTION_OF_MECHANICAL_STIMULUS	GOBP_DETECTION_OF_MECHANICAL_STIMULUS		52	0.418045	1.51949	0	0.0422144	0.8	1419	tags=15%, list=7%, signal=17%
GOBP_ANTERIOR_POSTERIOR_AXIS_SPECIFICATION	GOBP_ANTERIOR_POSTERIOR_AXIS_SPECIFICATION		53	0.43173	1.51741	0	0.0426888	0.8	3051	tags=28%, list=15%, signal=33%
GOBP_NEGATIVE_REGULATION_OF_CELLULAR_RESPONSE_TO_GROWTH_FACTOR_STIMULUS	GOBP_NEGATIVE_REGULATION_OF_CELLULAR_RESPONSE_TO_GROWTH_FACTOR_STIMULUS		102	0.422978	1.5167	0	0.043184	0.8	4070	tags=28%, list=20%, signal=36%
GOBP_POSITIVE_REGULATION_OF_DENDRITE_DEVELOPMENT	GOBP_POSITIVE_REGULATION_OF_DENDRITE_DEVELOPMENT		17	0.701137	1.51549	0	0.0428019	0.8	1646	tags=35%, list=8%, signal=38%
GOBP_ANTEROGRADE_AXONAL_TRANSPORT	GOBP_ANTEROGRADE_AXONAL_TRANSPORT		50	0.477812	1.51281	0	0.0443135	0.8	4285	tags=36%, list=21%, signal=46%
GOBP_VESICLE_DOCKING_INVOLVED_IN_EXOCYTOSIS	GOBP_VESICLE_DOCKING_INVOLVED_IN_EXOCYTOSIS		43	0.45129	1.51007	0	0.0439282	0.8	2133	tags=23%, list=11%, signal=26%
GOBP_REGULATION_OF_MUSCLE_ADAPTATION	GOBP_REGULATION_OF_MUSCLE_ADAPTATION		78	0.376545	1.50974	0	0.044327	0.8	3854	tags=32%, list=19%, signal=40%
GOBP_POSITIVE_REGULATION_OF_MACROPHAGE_CHEMOTAXIS	GOBP_POSITIVE_REGULATION_OF_MACROPHAGE_CHEMOTAXIS		19	0.48063	1.50948	0	0.0439481	0.8	3208	tags=32%, list=16%, signal=38%
GOBP_FC_EPSILON_RECEPTOR_SIGNALING_PATHWAY	GOBP_FC_EPSILON_RECEPTOR_SIGNALING_PATHWAY		23	0.553522	1.50851	0	0.0435757	0.8	4907	tags=52%, list=25%, signal=69%
GOBP_ACROSOME_ASSEMBLY	GOBP_ACROSOME_ASSEMBLY		25	0.490735	1.50673	0	0.0432095	0.8	4342	tags=36%, list=22%, signal=46%
GOBP_RENAL_WATER_HOMEOSTASIS	GOBP_RENAL_WATER_HOMEOSTASIS		23	0.574128	1.50608	0	0.0438894	0.8	3587	tags=39%, list=18%, signal=48%
GOBP_CELLULAR_OXIDANT_DETOXIFICATION	GOBP_CELLULAR_OXIDANT_DETOXIFICATION		94	0.374197	1.50603	0	0.0435267	0.8	1560	tags=14%, list=8%, signal=15%
GOBP_REGULATION_OF_BONE_REMODELING	GOBP_REGULATION_OF_BONE_REMODELING		49	0.431403	1.50568	0	0.0441556	0.8	4180	tags=31%, list=21%, signal=39%
GOBP_GLYCOSYL_COMPOUND_CATABOLIC_PROCESS	GOBP_GLYCOSYL_COMPOUND_CATABOLIC_PROCESS		33	0.48492	1.505	0	0.0448883	0.8	1411	tags=27%, list=7%, signal=29%
GOBP_VASCULAR_PROCESS_IN_CIRCULATORY_SYSTEM	GOBP_VASCULAR_PROCESS_IN_CIRCULATORY_SYSTEM		260	0.387854	1.50483	0	0.0445263	0.8	2857	tags=21%, list=14%, signal=24%
GOBP_RESPONSE_TO_OXYGEN_RADICAL	GOBP_RESPONSE_TO_OXYGEN_RADICAL		25	0.512565	1.50327	0	0.0441701	0.8	2131	tags=28%, list=11%, signal=31%
GOBP_PROTEIN_HYDROXYLATION	GOBP_PROTEIN_HYDROXYLATION		27	0.581964	1.503	0	0.0438195	0.8	2302	tags=26%, list=12%, signal=29%
GOBP_CENTRAL_NERVOUS_SYSTEM_PROJECTION_NEURON_AXONOGENESIS	GOBP_CENTRAL_NERVOUS_SYSTEM_PROJECTION_NEURON_AXONOGENESIS		29	0.591107	1.50144	0	0.0442231	0.8	2561	tags=31%, list=13%, signal=36%
GOBP_STEROL_METABOLIC_PROCESS	GOBP_STEROL_METABOLIC_PROCESS		150	0.37262	1.49843	0	0.0442366	0.8	2742	tags=21%, list=14%, signal=25%
GOBP_NEURAL_TUBE_PATTERNING	GOBP_NEURAL_TUBE_PATTERNING		39	0.415852	1.49813	0	0.0438964	0.8	2900	tags=28%, list=15%, signal=33%
GOBP_SPECIFICATION_OF_ANIMAL_ORGAN_IDENTITY	GOBP_SPECIFICATION_OF_ANIMAL_ORGAN_IDENTITY		37	0.63727	1.49806	0	0.0435613	0.8	3004	tags=35%, list=15%, signal=41%
GOBP_REGULATION_OF_HEART_GROWTH	GOBP_REGULATION_OF_HEART_GROWTH		59	0.382365	1.49781	0	0.0439748	0.8	2632	tags=25%, list=13%, signal=29%
GOBP_ORGAN_INDUCTION	GOBP_ORGAN_INDUCTION		24	0.628751	1.49729	0	0.0436442	0.8	3004	tags=38%, list=15%, signal=44%
GOBP_PROTEIN_LOCALIZATION_TO_CYTOSKELETON	GOBP_PROTEIN_LOCALIZATION_TO_CYTOSKELETON		58	0.352274	1.49578	0	0.0440265	0.8	3428	tags=29%, list=17%, signal=35%
GOBP_BONE_MATURATION	GOBP_BONE_MATURATION		28	0.564212	1.49191	0	0.0465132	0.8	3726	tags=32%, list=19%, signal=39%
GOBP_VISUAL_BEHAVIOR	GOBP_VISUAL_BEHAVIOR		54	0.395397	1.49126	0	0.0461712	0.8	1591	tags=19%, list=8%, signal=20%
GOBP_REPRODUCTIVE_BEHAVIOR	GOBP_REPRODUCTIVE_BEHAVIOR		43	0.469184	1.48834	0	0.049969	1	1963	tags=19%, list=10%, signal=21%
GOBP_CARDIAC_CELL_DEVELOPMENT	GOBP_CARDIAC_CELL_DEVELOPMENT		83	0.414865	1.48788	0	0.0496069	1	3051	tags=27%, list=15%, signal=31%
GOBP_BRANCHING_INVOLVED_IN_SALIVARY_GLAND_MORPHOGENESIS	GOBP_BRANCHING_INVOLVED_IN_SALIVARY_GLAND_MORPHOGENESIS		21	0.506622	1.48691	0	0.0502161	1	3356	tags=43%, list=17%, signal=51%
GOBP_MICROTUBULE_BASED_MOVEMENT	GOBP_MICROTUBULE_BASED_MOVEMENT		414	0.343874	1.48523	0	0.0514265	1	4297	tags=28%, list=22%, signal=35%
GOBP_VESICLE_TRANSPORT_ALONG_MICROTUBULE	GOBP_VESICLE_TRANSPORT_ALONG_MICROTUBULE		46	0.504824	1.48467	0	0.0510618	1	3625	tags=37%, list=18%, signal=45%
GOBP_CARDIAC_SEPTUM_DEVELOPMENT	GOBP_CARDIAC_SEPTUM_DEVELOPMENT		105	0.48151	1.48382	0	0.0522402	1	1799	tags=28%, list=9%, signal=30%
GOBP_VACUOLAR_LOCALIZATION	GOBP_VACUOLAR_LOCALIZATION		88	0.313076	1.48345	0	0.0518749	1	2272	tags=19%, list=11%, signal=22%
GOBP_SPINAL_CORD_MOTOR_NEURON_DIFFERENTIATION	GOBP_SPINAL_CORD_MOTOR_NEURON_DIFFERENTIATION		30	0.426729	1.48273	0	0.0515147	1	2973	tags=27%, list=15%, signal=31%
GOBP_T_CELL_TOLERANCE_INDUCTION	GOBP_T_CELL_TOLERANCE_INDUCTION		15	0.447868	1.48103	0	0.0530915	1	2132	tags=20%, list=11%, signal=22%
GOBP_RETROGRADE_AXONAL_TRANSPORT	GOBP_RETROGRADE_AXONAL_TRANSPORT		21	0.66195	1.48082	0	0.0527278	1	2570	tags=33%, list=13%, signal=38%
GOBP_SEMI_LUNAR_VALVE_DEVELOPMENT	GOBP_SEMI_LUNAR_VALVE_DEVELOPMENT		47	0.512731	1.47967	0	0.0530368	1	2103	tags=30%, list=11%, signal=33%
GOBP_REGULATION_OF_ACTIN_FILAMENT_BASED_MOVEMENT	GOBP_REGULATION_OF_ACTIN_FILAMENT_BASED_MOVEMENT		39	0.517116	1.47962	0	0.0526784	1	1083	tags=15%, list=5%, signal=16%
GOBP_CARBOHYDRATE_DERIVATIVE_CATABOLIC_PROCESS	GOBP_CARBOHYDRATE_DERIVATIVE_CATABOLIC_PROCESS		171	0.38257	1.4793	0	0.052963	1	3181	tags=26%, list=16%, signal=30%
GOBP_POSITIVE_REGULATION_OF_MESENCHYMAL_CELL_PROLIFERATION	GOBP_POSITIVE_REGULATION_OF_MESENCHYMAL_CELL_PROLIFERATION		24	0.56996	1.47882	0	0.0526099	1	2208	tags=29%, list=11%, signal=33%
GOBP_REGULATION_OF_COMPLEMENT_ACTIVATION	GOBP_REGULATION_OF_COMPLEMENT_ACTIVATION		20	0.520261	1.47709	0	0.0528588	1	1976	tags=25%, list=10%, signal=28%
GOBP_INORGANIC_ANION_TRANSMEMBRANE_TRANSPORT	GOBP_INORGANIC_ANION_TRANSMEMBRANE_TRANSPORT		122	0.388141	1.47662	0	0.0531353	1	2608	tags=20%, list=13%, signal=22%
GOBP_CHONDROCYTE_DIFFERENTIATION	GOBP_CHONDROCYTE_DIFFERENTIATION		113	0.479983	1.47492	0	0.0533775	1	2451	tags=28%, list=12%, signal=32%
GOBP_HEART_VALVE_MORPHOGENESIS	GOBP_HEART_VALVE_MORPHOGENESIS		60	0.49059	1.47381	0	0.0542021	1	2103	tags=28%, list=11%, signal=32%
GOBP_SODIUM_ION_HOMEOSTASIS	GOBP_SODIUM_ION_HOMEOSTASIS		56	0.561496	1.47249	0	0.0555239	1	4086	tags=27%, list=20%, signal=34%
GOBP_WATER_HOMEOSTASIS	GOBP_WATER_HOMEOSTASIS		37	0.543477	1.47136	0	0.0567097	1	4086	tags=41%, list=20%, signal=51%
GOBP_ODONTOGENESIS_OF_DENTIN_CONTAINING_TOOTH	GOBP_ODONTOGENESIS_OF_DENTIN_CONTAINING_TOOTH		91	0.385091	1.47094	0	0.0563484	1	2208	tags=20%, list=11%, signal=22%
GOBP_POSITIVE_REGULATION_OF_MAST_CELL_ACTIVATION_INVOLVED_IN_IMMUNE_RESPONSE	GOBP_POSITIVE_REGULATION_OF_MAST_CELL_ACTIVATION_INVOLVED_IN_IMMUNE_RESPONSE		15	0.603716	1.47085	0	0.0559918	1	1337	tags=27%, list=7%, signal=29%
GOBP_CENTRAL_NERVOUS_SYSTEM_NEURON_AXONOGENESIS	GOBP_CENTRAL_NERVOUS_SYSTEM_NEURON_AXONOGENESIS		38	0.554209	1.46861	0	0.0569632	1	3006	tags=32%, list=15%, signal=37%
GOBP_ODONTOGENESIS	GOBP_ODONTOGENESIS		135	0.366841	1.46824	0	0.0566072	1	2274	tags=19%, list=11%, signal=21%
GOBP_RETROGRADE_TRANSPORT_ENDOSOME_TO_GOLGI	GOBP_RETROGRADE_TRANSPORT_ENDOSOME_TO_GOLGI		99	0.35099	1.46706	0	0.0562556	1	4738	tags=37%, list=24%, signal=49%
GOBP_REGULATION_OF_SYNAPTIC_VESICLE_RECYCLING	GOBP_REGULATION_OF_SYNAPTIC_VESICLE_RECYCLING		26	0.415472	1.46399	0	0.0572541	1	3120	tags=27%, list=16%, signal=32%
GOBP_LYMPHOID_PROGENITOR_CELL_DIFFERENTIATION	GOBP_LYMPHOID_PROGENITOR_CELL_DIFFERENTIATION		24	0.537222	1.46355	0	0.0569029	1	3253	tags=38%, list=16%, signal=45%
GOBP_REGULATION_OF_PHOSPHOLIPID_TRANSPORT	GOBP_REGULATION_OF_PHOSPHOLIPID_TRANSPORT		15	0.46871	1.4633	0	0.0565559	1	293	tags=13%, list=1%, signal=14%
GOBP_MORPHOGENESIS_OF_AN_EPITHELIAL_FOLD	GOBP_MORPHOGENESIS_OF_AN_EPITHELIAL_FOLD		24	0.448887	1.37275	0	0.0884975	1	1264	tags=21%, list=6%, signal=22%
GOBP_ANIMAL_ORGAN_FORMATION	GOBP_ANIMAL_ORGAN_FORMATION		67	0.415212	1.46129	0	0.0587883	1	3004	tags=27%, list=15%, signal=32%
GOBP_NEGATIVE_REGULATION_OF_B_CELL_MEDIATED_IMMUNITY	GOBP_NEGATIVE_REGULATION_OF_B_CELL_MEDIATED_IMMUNITY		16	0.595656	1.46083	0	0.0590044	1	2468	tags=25%, list=12%, signal=29%
GOBP_POSITIVE_REGULATION_OF_NEURON_DIFFERENTIATION	GOBP_POSITIVE_REGULATION_OF_NEURON_DIFFERENTIATION		89	0.462112	1.46082	0	0.0586532	1	1923	tags=20%, list=10%, signal=22%
GOBP_REGULATION_OF_RESPIRATORY_GASEOUS_EXCHANGE	GOBP_REGULATION_OF_RESPIRATORY_GASEOUS_EXCHANGE		24	0.510644	1.46075	0	0.0583061	1	2433	tags=17%, list=12%, signal=19%
GOBP_NON_MOTILE_CILIUM_ASSEMBLY	GOBP_NON_MOTILE_CILIUM_ASSEMBLY		65	0.433164	1.46069	0	0.0585213	1	3871	tags=37%, list=19%, signal=46%
GOBP_SISTER_CHROMATID_COHESION	GOBP_SISTER_CHROMATID_COHESION		57	0.301517	1.4603	0	0.0581791	1	3436	tags=23%, list=17%, signal=27%
GOBP_STEROID_CATABOLIC_PROCESS	GOBP_STEROID_CATABOLIC_PROCESS		25	0.474521	1.46	0	0.0578408	1	87	tags=8%, list=0%, signal=8%
GOBP_ADULT_BEHAVIOR	GOBP_ADULT_BEHAVIOR		143	0.455933	1.45897	0	0.0580738	1	2325	tags=17%, list=12%, signal=20%
GOBP_HEART_VALVE_DEVELOPMENT	GOBP_HEART_VALVE_DEVELOPMENT		73	0.478596	1.45845	0	0.058429	1	2103	tags=26%, list=11%, signal=29%
GOBP_RESPONSE_TO_MECHANICAL_STIMULUS	GOBP_RESPONSE_TO_MECHANICAL_STIMULUS		214	0.312732	1.45765	0	0.0580951	1	1419	tags=13%, list=7%, signal=13%
GOBP_MUSCLE_HYPERTROPHY	GOBP_MUSCLE_HYPERTROPHY		85	0.33776	1.45722	0	0.0583041	1	3854	tags=27%, list=19%, signal=33%
GOBP_COPII_COATED_VESICLE_BUDDING	GOBP_COPII_COATED_VESICLE_BUDDING		42	0.325045	1.45695	0	0.0579747	1	1440	tags=14%, list=7%, signal=15%
GOBP_CELLULAR_RESPONSE_TO_OSMOTIC_STRESS	GOBP_CELLULAR_RESPONSE_TO_OSMOTIC_STRESS		50	0.391572	1.45605	0	0.0583501	1	3528	tags=32%, list=18%, signal=39%
GOBP_NEGATIVE_REGULATION_OF_PLATELET_ACTIVATION	GOBP_NEGATIVE_REGULATION_OF_PLATELET_ACTIVATION		19	0.46654	1.45425	0	0.0592514	1	2326	tags=26%, list=12%, signal=30%
GOBP_NODAL_SIGNALING_PATHWAY	GOBP_NODAL_SIGNALING_PATHWAY		17	0.562209	1.45413	0	0.0589222	1	2503	tags=24%, list=13%, signal=27%
GOBP_ENDOPLASMIC_RETICULUM_ORGANIZATION	GOBP_ENDOPLASMIC_RETICULUM_ORGANIZATION		92	0.304893	1.4541	0	0.0585967	1	4557	tags=33%, list=23%, signal=42%
GOBP_INORGANIC_ANION_TRANSPORT	GOBP_INORGANIC_ANION_TRANSPORT		180	0.372062	1.45386	0	0.0582747	1	2466	tags=21%, list=12%, signal=23%
GOBP_CELL_CELL_SIGNALING_INVOLVED_IN_CARDIAC_CONDUCTION	GOBP_CELL_CELL_SIGNALING_INVOLVED_IN_CARDIAC_CONDUCTION		35	0.675779	1.45366	0	0.0579563	1	2917	tags=31%, list=15%, signal=37%
GOBP_ORGANELLE_TRANSPORT_ALONG_MICROTUBULE	GOBP_ORGANELLE_TRANSPORT_ALONG_MICROTUBULE		90	0.489979	1.45279	0	0.0576413	1	4285	tags=41%, list=21%, signal=52%
GOBP_LIPOPROTEIN_CATABOLIC_PROCESS	GOBP_LIPOPROTEIN_CATABOLIC_PROCESS		16	0.433694	1.4523	0	0.0580043	1	1382	tags=31%, list=7%, signal=34%
GOBP_REGULATION_OF_LIPOPROTEIN_LIPASE_ACTIVITY	GOBP_REGULATION_OF_LIPOPROTEIN_LIPASE_ACTIVITY		17	0.502276	1.45223	0	0.0582036	1	1776	tags=24%, list=9%, signal=26%
GOBP_POSITIVE_REGULATION_OF_FAT_CELL_DIFFERENTIATION	GOBP_POSITIVE_REGULATION_OF_FAT_CELL_DIFFERENTIATION		67	0.35887	1.4521	0	0.0578924	1	2281	tags=24%, list=11%, signal=27%
GOBP_VIRAL_RNA_GENOME_REPLICATION	GOBP_VIRAL_RNA_GENOME_REPLICATION		29	0.35763	1.45143	0	0.0580891	1	831	tags=14%, list=4%, signal=14%
GOBP_REGULATION_OF_PRESYNAPTIC_MEMBRANE_POTENTIAL	GOBP_REGULATION_OF_PRESYNAPTIC_MEMBRANE_POTENTIAL		30	0.494636	1.45039	0	0.0587868	1	2284	tags=10%, list=11%, signal=11%
GOBP_MONOCARBOXYLIC_ACID_TRANSPORT	GOBP_MONOCARBOXYLIC_ACID_TRANSPORT		175	0.397235	1.44953	0	0.0600844	1	3188	tags=25%, list=16%, signal=30%
GOBP_POSITIVE_REGULATION_OF_SIGNAL_TRANSDUCTION_BY_P53_CLASS_MEDIATOR	GOBP_POSITIVE_REGULATION_OF_SIGNAL_TRANSDUCTION_BY_P53_CLASS_MEDIATOR		29	0.408477	1.44928	0	0.0597698	1	1288	tags=24%, list=6%, signal=26%
GOBP_DENDRITIC_CELL_CHEMOTAXIS	GOBP_DENDRITIC_CELL_CHEMOTAXIS		26	0.567506	1.44898	0	0.0594585	1	2272	tags=19%, list=11%, signal=22%
GOBP_ROOF_OF_MOUTH_DEVELOPMENT	GOBP_ROOF_OF_MOUTH_DEVELOPMENT		91	0.376784	1.44853	0	0.0591505	1	1690	tags=22%, list=8%, signal=24%
GOBP_RESPONSE_TO_IRON_ION	GOBP_RESPONSE_TO_IRON_ION		31	0.47794	1.44811	0	0.0588456	1	910	tags=26%, list=5%, signal=27%
GOBP_OUTFLOW_TRACT_SEPTUM_MORPHOGENESIS	GOBP_OUTFLOW_TRACT_SEPTUM_MORPHOGENESIS		26	0.576698	1.44678	0	0.0599794	1	3949	tags=46%, list=20%, signal=57%
GOBP_POSITIVE_REGULATION_OF_STEM_CELL_DIFFERENTIATION	GOBP_POSITIVE_REGULATION_OF_STEM_CELL_DIFFERENTIATION		21	0.432248	1.44662	0	0.0596734	1	4375	tags=29%, list=22%, signal=37%
GOBP_SOMATIC_DIVERSIFICATION_OF_IMMUNOGLOBULINS	GOBP_SOMATIC_DIVERSIFICATION_OF_IMMUNOGLOBULINS		68	0.341688	1.44658	0	0.0593705	1	2688	tags=21%, list=13%, signal=24%
GOBP_EAR_DEVELOPMENT	GOBP_EAR_DEVELOPMENT		221	0.338058	1.44567	0	0.0604846	1	2974	tags=20%, list=15%, signal=24%
GOBP_CELL_DIFFERENTIATION_IN_SPINAL_CORD	GOBP_CELL_DIFFERENTIATION_IN_SPINAL_CORD		51	0.499706	1.44341	0	0.0622317	1	2973	tags=27%, list=15%, signal=32%
GOBP_PROTEIN_EXIT_FROM_ENDOPLASMIC_RETICULUM	GOBP_PROTEIN_EXIT_FROM_ENDOPLASMIC_RETICULUM		49	0.332823	1.44336	0	0.0619205	1	2807	tags=22%, list=14%, signal=26%
GOBP_TISSUE_HOMEOSTASIS	GOBP_TISSUE_HOMEOSTASIS		259	0.398503	1.44272	0	0.0629829	1	3735	tags=30%, list=19%, signal=36%
GOBP_EPITHELIAL_CELL_DIFFERENTIATION_INVOLVED_IN_KIDNEY_DEVELOPMENT	GOBP_EPITHELIAL_CELL_DIFFERENTIATION_INVOLVED_IN_KIDNEY_DEVELOPMENT		48	0.6068	1.35369	0	0.0902448	1	3117	tags=38%, list=16%, signal=44%
GOBP_MYELIN_MAINTENANCE	GOBP_MYELIN_MAINTENANCE		17	0.463494	1.44084	0	0.0633133	1	605	tags=18%, list=3%, signal=18%
GOBP_MIDBRAIN_DOPAMINERGIC_NEURON_DIFFERENTIATION	GOBP_MIDBRAIN_DOPAMINERGIC_NEURON_DIFFERENTIATION		17	0.652565	1.44068	0	0.0630029	1	2924	tags=29%, list=15%, signal=34%
GOBP_MORPHOGENESIS_OF_AN_ENDOTHELIUM	GOBP_MORPHOGENESIS_OF_AN_ENDOTHELIUM		17	0.457614	1.4402	0	0.0631594	1	125	tags=18%, list=1%, signal=18%
GOBP_RESPONSE_TO_BMP	GOBP_RESPONSE_TO_BMP		172	0.349343	1.43847	0	0.0633134	1	4305	tags=30%, list=22%, signal=38%
GOBP_REGULATION_OF_PROTEIN_EXIT_FROM_ENDOPLASMIC_RETICULUM	GOBP_REGULATION_OF_PROTEIN_EXIT_FROM_ENDOPLASMIC_RETICULUM		25	0.475268	1.43806	0	0.0630075	1	2528	tags=28%, list=13%, signal=32%
GOBP_CELL_PROLIFERATION_INVOLVED_IN_HEART_MORPHOGENESIS	GOBP_CELL_PROLIFERATION_INVOLVED_IN_HEART_MORPHOGENESIS		20	0.502356	1.43779	0	0.0627046	1	3949	tags=45%, list=20%, signal=56%
GOBP_BILE_ACID_AND_BILE_SALT_TRANSPORT	GOBP_BILE_ACID_AND_BILE_SALT_TRANSPORT		30	0.544749	1.43656	0	0.0628585	1	3188	tags=40%, list=16%, signal=48%
GOBP_MATURE_B_CELL_DIFFERENTIATION	GOBP_MATURE_B_CELL_DIFFERENTIATION		38	0.413978	1.43611	0	0.0625592	1	3580	tags=32%, list=18%, signal=38%
GOBP_RENAL_FILTRATION	GOBP_RENAL_FILTRATION		28	0.454168	1.43571	0	0.0628327	1	456	tags=14%, list=2%, signal=15%
GOBP_THYROID_HORMONE_GENERATION	GOBP_THYROID_HORMONE_GENERATION		21	0.672351	1.43418	0	0.0640926	1	3772	tags=38%, list=19%, signal=47%
GOBP_CYCLIC_NUCLEOTIDE_METABOLIC_PROCESS	GOBP_CYCLIC_NUCLEOTIDE_METABOLIC_PROCESS		40	0.561315	1.43388	0	0.0637917	1	3049	tags=33%, list=15%, signal=38%
GOBP_ACROSOME_REACTION	GOBP_ACROSOME_REACTION		39	0.477403	1.43363	0	0.063915	1	2083	tags=21%, list=10%, signal=23%
GOBP_EXPORT_ACROSS_PLASMA_MEMBRANE	GOBP_EXPORT_ACROSS_PLASMA_MEMBRANE		65	0.476377	1.43276	0	0.0643184	1	1644	tags=20%, list=8%, signal=22%
GOBP_RESPONSE_TO_ETHANOL	GOBP_RESPONSE_TO_ETHANOL		127	0.388907	1.43245	0	0.064022	1	1846	tags=17%, list=9%, signal=19%
GOBP_NEGATIVE_REGULATION_OF_EPITHELIAL_TO_MESENCHYMAL_TRANSITION	GOBP_NEGATIVE_REGULATION_OF_EPITHELIAL_TO_MESENCHYMAL_TRANSITION		35	0.51429	1.35892	0	0.0906983	1	2584	tags=29%, list=13%, signal=33%
GOBP_NEGATIVE_REGULATION_OF_B_CELL_PROLIFERATION	GOBP_NEGATIVE_REGULATION_OF_B_CELL_PROLIFERATION		16	0.506397	1.43215	0	0.0643337	1	2170	tags=19%, list=11%, signal=21%
GOBP_INOSITOL_PHOSPHATE_METABOLIC_PROCESS	GOBP_INOSITOL_PHOSPHATE_METABOLIC_PROCESS		55	0.384621	1.43208	0	0.0640412	1	3334	tags=31%, list=17%, signal=37%
GOBP_CELLULAR_RESPONSE_TO_CADMIUM_ION	GOBP_CELLULAR_RESPONSE_TO_CADMIUM_ION		31	0.41792	1.43085	0	0.0651543	1	3461	tags=29%, list=17%, signal=35%
GOBP_NEGATIVE_REGULATION_OF_GTPASE_ACTIVITY	GOBP_NEGATIVE_REGULATION_OF_GTPASE_ACTIVITY		34	0.413855	1.42994	0	0.0658291	1	3450	tags=35%, list=17%, signal=43%
GOBP_NEGATIVE_REGULATION_OF_DEFENSE_RESPONSE_TO_VIRUS	GOBP_NEGATIVE_REGULATION_OF_DEFENSE_RESPONSE_TO_VIRUS		35	0.35928	1.42913	0	0.0655339	1	4029	tags=31%, list=20%, signal=39%
GOBP_REGULATION_OF_ESTABLISHMENT_OF_PLANAR_POLARITY	GOBP_REGULATION_OF_ESTABLISHMENT_OF_PLANAR_POLARITY		57	0.538658	1.42773	0	0.0677418	1	2023	tags=32%, list=10%, signal=35%
GOBP_POSITIVE_REGULATION_OF_SMOOTHENED_SIGNALING_PATHWAY	GOBP_POSITIVE_REGULATION_OF_SMOOTHENED_SIGNALING_PATHWAY		38	0.380457	1.42655	0	0.0674407	1	1577	tags=18%, list=8%, signal=20%
GOBP_REGULATION_OF_PH	GOBP_REGULATION_OF_PH		103	0.279858	1.42437	0	0.0688361	1	2779	tags=17%, list=14%, signal=19%
GOBP_CYTOSKELETON_DEPENDENT_INTRACELLULAR_TRANSPORT	GOBP_CYTOSKELETON_DEPENDENT_INTRACELLULAR_TRANSPORT		212	0.415151	1.42402	0	0.0685328	1	4285	tags=37%, list=21%, signal=47%
GOBP_XENOBIOTIC_METABOLIC_PROCESS	GOBP_XENOBIOTIC_METABOLIC_PROCESS		122	0.378304	1.42396	0	0.0682322	1	2179	tags=21%, list=11%, signal=24%
GOBP_CELLULAR_RESPONSE_TO_XENOBIOTIC_STIMULUS	GOBP_CELLULAR_RESPONSE_TO_XENOBIOTIC_STIMULUS		188	0.334562	1.42387	0	0.0684793	1	2179	tags=18%, list=11%, signal=20%
GOBP_GLUTAMATE_RECEPTOR_SIGNALING_PATHWAY	GOBP_GLUTAMATE_RECEPTOR_SIGNALING_PATHWAY		52	0.401739	1.4233	0	0.068594	1	1627	tags=15%, list=8%, signal=17%
GOBP_CGMP_MEDIATED_SIGNALING	GOBP_CGMP_MEDIATED_SIGNALING		35	0.465843	1.42291	0	0.0682971	1	2626	tags=20%, list=13%, signal=23%
GOBP_BONE_GROWTH	GOBP_BONE_GROWTH		32	0.637002	1.42281	0	0.0684117	1	2451	tags=34%, list=12%, signal=39%
GOBP_PROTEIN_LOCALIZATION_TO_MICROTUBULE_ORGANIZING_CENTER	GOBP_PROTEIN_LOCALIZATION_TO_MICROTUBULE_ORGANIZING_CENTER		34	0.462328	1.42237	0	0.0681181	1	3428	tags=35%, list=17%, signal=43%
GOBP_CYCLIC_NUCLEOTIDE_MEDIATED_SIGNALING	GOBP_CYCLIC_NUCLEOTIDE_MEDIATED_SIGNALING		84	0.410411	1.42179	0	0.067827	1	3120	tags=25%, list=16%, signal=30%
GOBP_CELL_RECOGNITION	GOBP_CELL_RECOGNITION		156	0.4422	1.42166	0	0.0675383	1	2954	tags=18%, list=15%, signal=21%
GOBP_FATTY_ACID_TRANSMEMBRANE_TRANSPORT	GOBP_FATTY_ACID_TRANSMEMBRANE_TRANSPORT		20	0.436377	1.42122	0	0.0686711	1	305	tags=15%, list=2%, signal=15%
GOBP_ENDOTHELIAL_CELL_APOPTOTIC_PROCESS	GOBP_ENDOTHELIAL_CELL_APOPTOTIC_PROCESS		55	0.460408	1.42094	0	0.0683813	1	1893	tags=22%, list=9%, signal=24%
GOBP_POTASSIUM_ION_IMPORT_ACROSS_PLASMA_MEMBRANE	GOBP_POTASSIUM_ION_IMPORT_ACROSS_PLASMA_MEMBRANE		46	0.48263	1.4205	0	0.0686183	1	3641	tags=30%, list=18%, signal=37%
GOBP_ATRIOVENTRICULAR_VALVE_DEVELOPMENT	GOBP_ATRIOVENTRICULAR_VALVE_DEVELOPMENT		28	0.462387	1.42048	0	0.0683312	1	3119	tags=32%, list=16%, signal=38%
GOBP_PROTEIN_DEMANNOSYLATION	GOBP_PROTEIN_DEMANNOSYLATION		17	0.713959	1.41919	0	0.0698073	1	2723	tags=47%, list=14%, signal=54%
GOBP_ICOSANOID_SECRETION	GOBP_ICOSANOID_SECRETION		48	0.407701	1.41808	0	0.0704685	1	1359	tags=15%, list=7%, signal=16%
GOBP_COCHLEA_DEVELOPMENT	GOBP_COCHLEA_DEVELOPMENT		50	0.447026	1.41767	0	0.0714568	1	1134	tags=14%, list=6%, signal=15%
GOBP_RESPONSE_TO_MORPHINE	GOBP_RESPONSE_TO_MORPHINE		28	0.47197	1.41664	0	0.0732401	1	202	tags=11%, list=1%, signal=11%
GOBP_CARDIAC_RIGHT_VENTRICLE_MORPHOGENESIS	GOBP_CARDIAC_RIGHT_VENTRICLE_MORPHOGENESIS		20	0.605445	1.41583	0	0.0748976	1	2632	tags=45%, list=13%, signal=52%
GOBP_CALCIUM_ION_TRANSMEMBRANE_IMPORT_INTO_CYTOSOL	GOBP_CALCIUM_ION_TRANSMEMBRANE_IMPORT_INTO_CYTOSOL		195	0.349944	1.41474	0	0.0762631	1	2871	tags=17%, list=14%, signal=20%
GOBP_PHARYNGEAL_SYSTEM_DEVELOPMENT	GOBP_PHARYNGEAL_SYSTEM_DEVELOPMENT		29	0.464011	1.41459	0	0.075953	1	2492	tags=31%, list=12%, signal=35%
GOBP_RESPONSE_TO_ALCOHOL	GOBP_RESPONSE_TO_ALCOHOL		249	0.329094	1.41426	0	0.0756455	1	4290	tags=29%, list=21%, signal=36%
GOBP_FERTILIZATION	GOBP_FERTILIZATION		202	0.397466	1.41378	0	0.075882	1	3625	tags=18%, list=18%, signal=22%
GOBP_B_CELL_ACTIVATION_INVOLVED_IN_IMMUNE_RESPONSE	GOBP_B_CELL_ACTIVATION_INVOLVED_IN_IMMUNE_RESPONSE		89	0.34911	1.41254	0	0.0775663	1	3580	tags=26%, list=18%, signal=31%
GOBP_NEGATIVE_REGULATION_OF_CHONDROCYTE_DIFFERENTIATION	GOBP_NEGATIVE_REGULATION_OF_CHONDROCYTE_DIFFERENTIATION		24	0.567495	1.41148	0	0.0783579	1	3541	tags=42%, list=18%, signal=51%
WP_LEUKOCYTEINTRINSIC_HIPPO_PATHWAY_FUNCTIONS	WP_LEUKOCYTEINTRINSIC_HIPPO_PATHWAY_FUNCTIONS		34	0.405649	1.22639	0	0.219998	1	4143	tags=38%, list=21%, signal=48%
GOBP_NOSE_DEVELOPMENT	GOBP_NOSE_DEVELOPMENT		15	0.530805	1.41098	0	0.0780939	1	1282	tags=33%, list=6%, signal=36%
GOBP_PERICARDIUM_DEVELOPMENT	GOBP_PERICARDIUM_DEVELOPMENT		19	0.699081	1.41085	0	0.0777852	1	2632	tags=37%, list=13%, signal=42%
GOBP_WATER_TRANSPORT	GOBP_WATER_TRANSPORT		24	0.469362	1.41059	0	0.0778533	1	1765	tags=21%, list=9%, signal=23%
GOBP_LENS_DEVELOPMENT_IN_CAMERA_TYPE_EYE	GOBP_LENS_DEVELOPMENT_IN_CAMERA_TYPE_EYE		87	0.407207	1.40933	0	0.0779209	1	2729	tags=28%, list=14%, signal=32%
GOBP_NEGATIVE_REGULATION_OF_FATTY_ACID_OXIDATION	GOBP_NEGATIVE_REGULATION_OF_FATTY_ACID_OXIDATION		15	0.586933	1.40905	0	0.0780847	1	6282	tags=60%, list=31%, signal=87%
GOBP_POSITIVE_REGULATION_OF_MACROPHAGE_MIGRATION	GOBP_POSITIVE_REGULATION_OF_MACROPHAGE_MIGRATION		26	0.471857	1.4079	0	0.0781501	1	3208	tags=27%, list=16%, signal=32%
GOBP_MOTOR_NEURON_APOPTOTIC_PROCESS	GOBP_MOTOR_NEURON_APOPTOTIC_PROCESS		21	0.508484	1.40715	0	0.0775466	1	5346	tags=57%, list=27%, signal=78%
GOBP_NEGATIVE_REGULATION_OF_AXON_EXTENSION_INVOLVED_IN_AXON_GUIDANCE	GOBP_NEGATIVE_REGULATION_OF_AXON_EXTENSION_INVOLVED_IN_AXON_GUIDANCE		28	0.5105	1.40658	0	0.0783565	1	3433	tags=39%, list=17%, signal=47%
GOBP_NEGATIVE_REGULATION_OF_OSSIFICATION	GOBP_NEGATIVE_REGULATION_OF_OSSIFICATION		37	0.584633	1.40642	0	0.0785707	1	4804	tags=49%, list=24%, signal=64%
GOBP_COPPER_ION_HOMEOSTASIS	GOBP_COPPER_ION_HOMEOSTASIS		17	0.360086	1.40555	0	0.0787471	1	3837	tags=35%, list=19%, signal=44%
GOBP_CIRCADIAN_SLEEP_WAKE_CYCLE	GOBP_CIRCADIAN_SLEEP_WAKE_CYCLE		23	0.523134	1.40531	0	0.0784477	1	202	tags=13%, list=1%, signal=13%
GOBP_ORGANIC_HYDROXY_COMPOUND_TRANSPORT	GOBP_ORGANIC_HYDROXY_COMPOUND_TRANSPORT		277	0.344386	1.40488	0	0.0785107	1	3095	tags=22%, list=16%, signal=25%
GOBP_PROTEIN_DEGLYCOSYLATION	GOBP_PROTEIN_DEGLYCOSYLATION		25	0.677313	1.40422	0	0.0786682	1	3609	tags=52%, list=18%, signal=63%
GOBP_PROTEIN_LOCALIZATION_TO_CILIUM	GOBP_PROTEIN_LOCALIZATION_TO_CILIUM		70	0.39264	1.40404	0	0.0783725	1	4888	tags=39%, list=24%, signal=51%
GOBP_STEROL_BIOSYNTHETIC_PROCESS	GOBP_STEROL_BIOSYNTHETIC_PROCESS		59	0.336514	1.4037	0	0.0785279	1	2742	tags=25%, list=14%, signal=29%
GOBP_REGULATION_OF_MAST_CELL_ACTIVATION_INVOLVED_IN_IMMUNE_RESPONSE	GOBP_REGULATION_OF_MAST_CELL_ACTIVATION_INVOLVED_IN_IMMUNE_RESPONSE		33	0.439154	1.40349	0	0.0782349	1	2272	tags=21%, list=11%, signal=24%
GOBP_RESPONSE_TO_PROSTAGLANDIN_E	GOBP_RESPONSE_TO_PROSTAGLANDIN_E		24	0.408941	1.40328	0	0.0782968	1	4272	tags=29%, list=21%, signal=37%
GOBP_AUDITORY_RECEPTOR_CELL_DEVELOPMENT	GOBP_AUDITORY_RECEPTOR_CELL_DEVELOPMENT		22	0.610922	1.40288	0	0.0790437	1	5206	tags=59%, list=26%, signal=80%
GOBP_REGULATION_OF_CALCIUM_ION_IMPORT	GOBP_REGULATION_OF_CALCIUM_ION_IMPORT		32	0.400521	1.40258	0	0.078752	1	2526	tags=22%, list=13%, signal=25%
GOBP_ORGANIC_CATION_TRANSPORT	GOBP_ORGANIC_CATION_TRANSPORT		61	0.371923	1.40207	0	0.0787941	1	2813	tags=23%, list=14%, signal=27%
GOBP_HINDLIMB_MORPHOGENESIS	GOBP_HINDLIMB_MORPHOGENESIS		35	0.423299	1.40127	0	0.078853	1	2924	tags=29%, list=15%, signal=33%
GOBP_REGULATION_OF_MACROPHAGE_DIFFERENTIATION	GOBP_REGULATION_OF_MACROPHAGE_DIFFERENTIATION		22	0.543343	1.39954	0	0.0813522	1	2186	tags=32%, list=11%, signal=36%
GOBP_CENTRAL_NERVOUS_SYSTEM_NEURON_DIFFERENTIATION	GOBP_CENTRAL_NERVOUS_SYSTEM_NEURON_DIFFERENTIATION		177	0.375459	1.39896	0	0.0814014	1	3027	tags=22%, list=15%, signal=26%
GOBP_REGULATORY_NCRNA_PROCESSING	GOBP_REGULATORY_NCRNA_PROCESSING		69	0.439992	1.39889	0	0.0814332	1	4286	tags=36%, list=21%, signal=46%
GOBP_NEGATIVE_REGULATION_OF_CARTILAGE_DEVELOPMENT	GOBP_NEGATIVE_REGULATION_OF_CARTILAGE_DEVELOPMENT		30	0.481214	1.39856	0	0.0824014	1	1317	tags=23%, list=7%, signal=25%
GOBP_REGULATION_OF_MEMBRANE_INVAGINATION	GOBP_REGULATION_OF_MEMBRANE_INVAGINATION		15	0.656996	1.39797	0	0.0832188	1	1420	tags=33%, list=7%, signal=36%
GOBP_SYNAPTIC_VESICLE_TRANSPORT	GOBP_SYNAPTIC_VESICLE_TRANSPORT		40	0.431775	1.39667	0	0.0829632	1	3632	tags=35%, list=18%, signal=43%
GOBP_REGULATION_OF_RESPONSE_TO_WOUNDING	GOBP_REGULATION_OF_RESPONSE_TO_WOUNDING		159	0.35296	1.39651	0	0.0830063	1	2874	tags=26%, list=14%, signal=31%
GOBP_COLLAGEN_BIOSYNTHETIC_PROCESS	GOBP_COLLAGEN_BIOSYNTHETIC_PROCESS		45	0.44233	1.39625	0	0.082712	1	2103	tags=20%, list=11%, signal=22%
GOBP_VESICLE_DOCKING	GOBP_VESICLE_DOCKING		64	0.357847	1.39596	0	0.0831799	1	2473	tags=22%, list=12%, signal=25%
GOBP_DNA_DEALKYLATION	GOBP_DNA_DEALKYLATION		38	0.410262	1.3948	0	0.0832211	1	1805	tags=26%, list=9%, signal=29%
GOBP_POSITIVE_REGULATION_OF_NATURAL_KILLER_CELL_MEDIATED_IMMUNITY	GOBP_POSITIVE_REGULATION_OF_NATURAL_KILLER_CELL_MEDIATED_IMMUNITY		32	0.462454	1.39412	0	0.0838175	1	2551	tags=28%, list=13%, signal=32%
GOBP_CELLULAR_RESPONSE_TO_RETINOIC_ACID	GOBP_CELLULAR_RESPONSE_TO_RETINOIC_ACID		64	0.413185	1.39407	0	0.0835244	1	3117	tags=25%, list=16%, signal=30%
GOBP_COPII_COATED_VESICLE_CARGO_LOADING	GOBP_COPII_COATED_VESICLE_CARGO_LOADING		15	0.596998	1.39268	0	0.0843237	1	1440	tags=33%, list=7%, signal=36%
GOBP_POSITIVE_REGULATION_OF_TRANSFORMING_GROWTH_FACTOR_BETA_PRODUCTION	GOBP_POSITIVE_REGULATION_OF_TRANSFORMING_GROWTH_FACTOR_BETA_PRODUCTION		21	0.484003	1.39218	0	0.0840309	1	2272	tags=33%, list=11%, signal=38%
GOBP_NEGATIVE_REGULATION_OF_JUN_KINASE_ACTIVITY	GOBP_NEGATIVE_REGULATION_OF_JUN_KINASE_ACTIVITY		15	0.635378	1.39076	0	0.0840522	1	1778	tags=27%, list=9%, signal=29%
GOBP_INTESTINAL_EPITHELIAL_CELL_DEVELOPMENT	GOBP_INTESTINAL_EPITHELIAL_CELL_DEVELOPMENT		15	0.616928	1.34445	0	0.0932342	1	4166	tags=60%, list=21%, signal=76%
GOBP_SENSORY_PERCEPTION_OF_CHEMICAL_STIMULUS	GOBP_SENSORY_PERCEPTION_OF_CHEMICAL_STIMULUS		489	0.313974	1.3894	0	0.0846908	1	3291	tags=4%, list=16%, signal=5%
GOBP_REGULATION_OF_POSTSYNAPTIC_MEMBRANE_NEUROTRANSMITTER_RECEPTOR_LEVELS	GOBP_REGULATION_OF_POSTSYNAPTIC_MEMBRANE_NEUROTRANSMITTER_RECEPTOR_LEVELS		88	0.329943	1.38926	0	0.0844008	1	4118	tags=28%, list=21%, signal=36%
GOBP_AORTIC_VALVE_MORPHOGENESIS	GOBP_AORTIC_VALVE_MORPHOGENESIS		38	0.468834	1.38909	0	0.0841128	1	2103	tags=26%, list=11%, signal=29%
GOBP_REGULATION_OF_SENSORY_PERCEPTION	GOBP_REGULATION_OF_SENSORY_PERCEPTION		36	0.445154	1.38877	0	0.0838267	1	2240	tags=14%, list=11%, signal=16%
GOBP_SARCOMERE_ORGANIZATION	GOBP_SARCOMERE_ORGANIZATION		43	0.349959	1.38814	0	0.0841699	1	2269	tags=23%, list=11%, signal=26%
GOBP_POSITIVE_REGULATION_OF_CYTOSOLIC_CALCIUM_ION_CONCENTRATION	GOBP_POSITIVE_REGULATION_OF_CYTOSOLIC_CALCIUM_ION_CONCENTRATION		176	0.373565	1.38721	0	0.0846464	1	2581	tags=19%, list=13%, signal=21%
GOBP_SEQUESTERING_OF_CALCIUM_ION	GOBP_SEQUESTERING_OF_CALCIUM_ION		134	0.360086	1.38593	0	0.0861308	1	2871	tags=20%, list=14%, signal=23%
GOBP_COLLAGEN_METABOLIC_PROCESS	GOBP_COLLAGEN_METABOLIC_PROCESS		101	0.38594	1.38541	0	0.0858427	1	2173	tags=17%, list=11%, signal=19%
GOBP_REGULATION_OF_GLUCAN_BIOSYNTHETIC_PROCESS	GOBP_REGULATION_OF_GLUCAN_BIOSYNTHETIC_PROCESS		27	0.446634	1.3853	0	0.0858728	1	1178	tags=22%, list=6%, signal=24%
GOBP_ARACHIDONIC_ACID_SECRETION	GOBP_ARACHIDONIC_ACID_SECRETION		32	0.475753	1.3853	0	0.0855875	1	2526	tags=25%, list=13%, signal=29%
GOBP_CELL_PROLIFERATION_INVOLVED_IN_KIDNEY_DEVELOPMENT	GOBP_CELL_PROLIFERATION_INVOLVED_IN_KIDNEY_DEVELOPMENT		22	0.490475	1.38526	0	0.0853041	1	1401	tags=27%, list=7%, signal=29%
GOBP_COLLAGEN_ACTIVATED_SIGNALING_PATHWAY	GOBP_COLLAGEN_ACTIVATED_SIGNALING_PATHWAY		16	0.635393	1.38502	0	0.0853465	1	2338	tags=31%, list=12%, signal=35%
GOBP_RESPONSE_TO_MAGNESIUM_ION	GOBP_RESPONSE_TO_MAGNESIUM_ION		20	0.448482	1.38453	0	0.0850658	1	3956	tags=45%, list=20%, signal=56%
GOBP_RHYTHMIC_BEHAVIOR	GOBP_RHYTHMIC_BEHAVIOR		46	0.401992	1.38452	0	0.0847869	1	2917	tags=28%, list=15%, signal=33%
GOBP_NEUROMUSCULAR_PROCESS	GOBP_NEUROMUSCULAR_PROCESS		156	0.386872	1.38447	0	0.0845098	1	3183	tags=24%, list=16%, signal=28%
GOBP_ESTABLISHMENT_OF_TISSUE_POLARITY	GOBP_ESTABLISHMENT_OF_TISSUE_POLARITY		74	0.491454	1.3838	0	0.0848374	1	2360	tags=30%, list=12%, signal=34%
GOBP_RESPONSE_TO_XENOBIOTIC_STIMULUS	GOBP_RESPONSE_TO_XENOBIOTIC_STIMULUS		426	0.316828	1.38371	0	0.0845619	1	2284	tags=18%, list=11%, signal=19%
GOBP_SUBPALLIUM_DEVELOPMENT	GOBP_SUBPALLIUM_DEVELOPMENT		27	0.438433	1.38307	0	0.0845953	1	451	tags=11%, list=2%, signal=11%
GOBP_RESPONSE_TO_NICOTINE	GOBP_RESPONSE_TO_NICOTINE		48	0.423418	1.38248	0	0.0843224	1	2248	tags=19%, list=11%, signal=21%
GOBP_REGULATION_OF_B_CELL_RECEPTOR_SIGNALING_PATHWAY	GOBP_REGULATION_OF_B_CELL_RECEPTOR_SIGNALING_PATHWAY		20	0.50978	1.3822	0	0.0843564	1	2621	tags=35%, list=13%, signal=40%
GOBP_PHAGOSOME_MATURATION	GOBP_PHAGOSOME_MATURATION		30	0.385162	1.38209	0	0.0847755	1	5547	tags=50%, list=28%, signal=69%
GOBP_VESICLE_TETHERING	GOBP_VESICLE_TETHERING		31	0.50224	1.38195	0	0.0845047	1	3464	tags=35%, list=17%, signal=43%
GOBP_REGULATION_OF_OSTEOCLAST_DIFFERENTIATION	GOBP_REGULATION_OF_OSTEOCLAST_DIFFERENTIATION		68	0.417211	1.38171	0	0.0845377	1	2230	tags=22%, list=11%, signal=25%
GOBP_REGULATION_OF_CALCINEURIN_MEDIATED_SIGNALING	GOBP_REGULATION_OF_CALCINEURIN_MEDIATED_SIGNALING		41	0.347309	1.38148	0	0.0842694	1	3898	tags=27%, list=20%, signal=33%
GOBP_AUDITORY_RECEPTOR_CELL_MORPHOGENESIS	GOBP_AUDITORY_RECEPTOR_CELL_MORPHOGENESIS		18	0.594225	1.38105	0	0.0842881	1	5206	tags=56%, list=26%, signal=75%
GOBP_NEGATIVE_CHEMOTAXIS	GOBP_NEGATIVE_CHEMOTAXIS		47	0.457898	1.38004	0	0.0858772	1	1567	tags=21%, list=8%, signal=23%
GOBP_BONE_DEVELOPMENT	GOBP_BONE_DEVELOPMENT		233	0.40366	1.37919	0	0.0873224	1	3726	tags=27%, list=19%, signal=33%
GOBP_POSITIVE_REGULATION_OF_MUSCLE_HYPERTROPHY	GOBP_POSITIVE_REGULATION_OF_MUSCLE_HYPERTROPHY		27	0.466557	1.37802	0	0.0891659	1	2586	tags=30%, list=13%, signal=34%
GOBP_PROTEIN_LOCALIZATION_TO_GOLGI_APPARATUS	GOBP_PROTEIN_LOCALIZATION_TO_GOLGI_APPARATUS		30	0.437631	1.37797	0	0.0891838	1	4070	tags=33%, list=20%, signal=42%
GOBP_MITOPHAGY	GOBP_MITOPHAGY		35	0.31227	1.37791	0	0.0889059	1	3286	tags=20%, list=16%, signal=24%
GOBP_RENAL_SODIUM_EXCRETION	GOBP_RENAL_SODIUM_EXCRETION		22	0.610712	1.37747	0	0.0886298	1	2699	tags=23%, list=14%, signal=26%
GOBP_REGULATION_OF_SPROUTING_ANGIOGENESIS	GOBP_REGULATION_OF_SPROUTING_ANGIOGENESIS		39	0.46534	1.37557	0	0.0892988	1	3237	tags=38%, list=16%, signal=46%
GOBP_SYNAPTIC_TRANSMISSION_GABAERGIC	GOBP_SYNAPTIC_TRANSMISSION_GABAERGIC		57	0.503126	1.37553	0	0.0890249	1	1844	tags=19%, list=9%, signal=21%
GOBP_ACIDIC_AMINO_ACID_TRANSPORT	GOBP_ACIDIC_AMINO_ACID_TRANSPORT		61	0.375697	1.37528	0	0.0887526	1	1965	tags=16%, list=10%, signal=18%
GOBP_CARDIAC_MUSCLE_CELL_DIFFERENTIATION	GOBP_CARDIAC_MUSCLE_CELL_DIFFERENTIATION		113	0.388715	1.3749	0	0.0885114	1	3051	tags=25%, list=15%, signal=29%
GOBP_POSITIVE_REGULATION_OF_CANONICAL_WNT_SIGNALING_PATHWAY	GOBP_POSITIVE_REGULATION_OF_CANONICAL_WNT_SIGNALING_PATHWAY		103	0.476788	1.37387	0	0.0886501	1	4329	tags=43%, list=22%, signal=54%
GOBP_REGULATION_OF_ANDROGEN_RECEPTOR_SIGNALING_PATHWAY	GOBP_REGULATION_OF_ANDROGEN_RECEPTOR_SIGNALING_PATHWAY		27	0.467894	1.37319	0	0.0887456	1	5226	tags=37%, list=26%, signal=50%
GOBP_CARDIOCYTE_DIFFERENTIATION	GOBP_CARDIOCYTE_DIFFERENTIATION		145	0.389412	1.37278	0	0.0887641	1	3051	tags=23%, list=15%, signal=27%
GOBP_CARDIAC_EPITHELIAL_TO_MESENCHYMAL_TRANSITION	GOBP_CARDIAC_EPITHELIAL_TO_MESENCHYMAL_TRANSITION		37	-0.384329	-1.3602	0	0.0974865	1	927	tags=19%, list=5%, signal=20%
GOBP_REGULATION_OF_INCLUSION_BODY_ASSEMBLY	GOBP_REGULATION_OF_INCLUSION_BODY_ASSEMBLY		18	0.3959	1.3726	0	0.0885026	1	1719	tags=22%, list=9%, signal=24%
GOBP_ENDOPLASMIC_RETICULUM_TUBULAR_NETWORK_ORGANIZATION	GOBP_ENDOPLASMIC_RETICULUM_TUBULAR_NETWORK_ORGANIZATION		20	0.457845	1.37251	0	0.0882384	1	4480	tags=50%, list=22%, signal=64%
GOBP_NEURON_RECOGNITION	GOBP_NEURON_RECOGNITION		46	0.670154	1.37178	0	0.0893707	1	2954	tags=28%, list=15%, signal=33%
GOBP_ESTABLISHMENT_OF_MITOCHONDRION_LOCALIZATION	GOBP_ESTABLISHMENT_OF_MITOCHONDRION_LOCALIZATION		31	0.490785	1.37135	0	0.089387	1	4185	tags=39%, list=21%, signal=49%
GOBP_BONE_RESORPTION	GOBP_BONE_RESORPTION		64	0.381673	1.37132	0	0.0891226	1	4180	tags=34%, list=21%, signal=43%
GOBP_INSULIN_SECRETION_INVOLVED_IN_CELLULAR_RESPONSE_TO_GLUCOSE_STIMULUS	GOBP_INSULIN_SECRETION_INVOLVED_IN_CELLULAR_RESPONSE_TO_GLUCOSE_STIMULUS		61	0.39241	1.37099	0	0.08942	1	2116	tags=21%, list=11%, signal=24%
GOBP_LONG_CHAIN_FATTY_ACID_TRANSPORT	GOBP_LONG_CHAIN_FATTY_ACID_TRANSPORT		68	0.382262	1.37049	0	0.0902744	1	1666	tags=21%, list=8%, signal=22%
GOBP_STRIATED_MUSCLE_CELL_DIFFERENTIATION	GOBP_STRIATED_MUSCLE_CELL_DIFFERENTIATION		281	0.33349	1.37018	0	0.0897465	1	3211	tags=25%, list=16%, signal=29%
GOBP_NEGATIVE_REGULATION_OF_LOCOMOTION	GOBP_NEGATIVE_REGULATION_OF_LOCOMOTION		340	0.35139	1.36841	0	0.0903147	1	2957	tags=23%, list=15%, signal=27%
GOBP_CENTRIOLE_CENTRIOLE_COHESION	GOBP_CENTRIOLE_CENTRIOLE_COHESION		15	0.380347	1.36829	0	0.0900522	1	2745	tags=33%, list=14%, signal=39%
GOBP_AXONEMAL_DYNEIN_COMPLEX_ASSEMBLY	GOBP_AXONEMAL_DYNEIN_COMPLEX_ASSEMBLY		39	0.43612	1.36807	0	0.0897912	1	2915	tags=21%, list=15%, signal=24%
GOBP_AXIS_ELONGATION	GOBP_AXIS_ELONGATION		28	0.611577	1.3675	0	0.0905093	1	3485	tags=50%, list=17%, signal=60%
GOBP_PROTEIN_CONTAINING_COMPLEX_LOCALIZATION	GOBP_PROTEIN_CONTAINING_COMPLEX_LOCALIZATION		183	0.28874	1.36685	0	0.0905219	1	3720	tags=23%, list=19%, signal=29%
GOBP_VESICLE_CYTOSKELETAL_TRAFFICKING	GOBP_VESICLE_CYTOSKELETAL_TRAFFICKING		72	0.529155	1.36671	0	0.0906074	1	3625	tags=40%, list=18%, signal=49%
GOBP_NEGATIVE_REGULATION_OF_MYELOID_CELL_DIFFERENTIATION	GOBP_NEGATIVE_REGULATION_OF_MYELOID_CELL_DIFFERENTIATION		91	0.379927	1.36621	0	0.0903477	1	2397	tags=19%, list=12%, signal=21%
GOBP_REGULATION_OF_WOUND_HEALING	GOBP_REGULATION_OF_WOUND_HEALING		129	0.357294	1.3662	0	0.0900896	1	2152	tags=22%, list=11%, signal=25%
GOBP_RESPONSE_TO_AUDITORY_STIMULUS	GOBP_RESPONSE_TO_AUDITORY_STIMULUS		29	0.386817	1.36584	0	0.090774	1	1157	tags=10%, list=6%, signal=11%
GOBP_POSITIVE_REGULATION_OF_WNT_SIGNALING_PATHWAY	GOBP_POSITIVE_REGULATION_OF_WNT_SIGNALING_PATHWAY		139	0.46334	1.36563	0	0.0908976	1	4329	tags=41%, list=22%, signal=52%
GOBP_POSITIVE_REGULATION_OF_LONG_TERM_SYNAPTIC_POTENTIATION	GOBP_POSITIVE_REGULATION_OF_LONG_TERM_SYNAPTIC_POTENTIATION		24	0.634943	1.3656	0	0.0906401	1	2699	tags=38%, list=14%, signal=43%
GOBP_CILIUM_ORGANIZATION	GOBP_CILIUM_ORGANIZATION		418	0.349504	1.36542	0	0.0906521	1	3884	tags=30%, list=19%, signal=36%
GOBP_REGULATION_OF_CARDIOCYTE_DIFFERENTIATION	GOBP_REGULATION_OF_CARDIOCYTE_DIFFERENTIATION		25	0.603632	1.36523	0	0.090664	1	3051	tags=40%, list=15%, signal=47%
GOBP_CERAMIDE_CATABOLIC_PROCESS	GOBP_CERAMIDE_CATABOLIC_PROCESS		18	0.537484	1.36475	0	0.0906764	1	5167	tags=50%, list=26%, signal=67%
GOBP_PHOSPHATE_ION_HOMEOSTASIS	GOBP_PHOSPHATE_ION_HOMEOSTASIS		19	0.65485	1.36466	0	0.0904224	1	3483	tags=26%, list=17%, signal=32%
GOBP_OSTEOCLAST_DIFFERENTIATION	GOBP_OSTEOCLAST_DIFFERENTIATION		102	0.374199	1.36463	0	0.0901698	1	2230	tags=24%, list=11%, signal=26%
GOBP_SPINAL_CORD_DEVELOPMENT	GOBP_SPINAL_CORD_DEVELOPMENT		102	0.372481	1.36419	0	0.0899186	1	2973	tags=25%, list=15%, signal=29%
GOBP_PLATELET_DERIVED_GROWTH_FACTOR_RECEPTOR_SIGNALING_PATHWAY	GOBP_PLATELET_DERIVED_GROWTH_FACTOR_RECEPTOR_SIGNALING_PATHWAY		55	0.41811	1.36413	0	0.0896689	1	2147	tags=22%, list=11%, signal=24%
GOBP_MICROVILLUS_ORGANIZATION	GOBP_MICROVILLUS_ORGANIZATION		30	0.351784	1.36353	0	0.0899552	1	1487	tags=27%, list=7%, signal=29%
GOBP_CARDIAC_SEPTUM_MORPHOGENESIS	GOBP_CARDIAC_SEPTUM_MORPHOGENESIS		70	0.399515	1.36339	0	0.0897067	1	1799	tags=24%, list=9%, signal=27%
GOBP_MONOATOMIC_ANION_TRANSPORT	GOBP_MONOATOMIC_ANION_TRANSPORT		146	0.385606	1.36312	0	0.0894596	1	3557	tags=25%, list=18%, signal=30%
GOBP_SLEEP	GOBP_SLEEP		29	0.442027	1.36297	0	0.0898128	1	202	tags=10%, list=1%, signal=10%
GOBP_CEREBRAL_CORTEX_RADIALLY_ORIENTED_CELL_MIGRATION	GOBP_CEREBRAL_CORTEX_RADIALLY_ORIENTED_CELL_MIGRATION		36	0.614815	1.36255	0	0.0895684	1	4256	tags=39%, list=21%, signal=49%
GOBP_ONE_CARBON_COMPOUND_TRANSPORT	GOBP_ONE_CARBON_COMPOUND_TRANSPORT		53	0.40854	1.36173	0	0.0899921	1	2371	tags=23%, list=12%, signal=26%
GOBP_REGULATION_OF_ANIMAL_ORGAN_MORPHOGENESIS	GOBP_REGULATION_OF_ANIMAL_ORGAN_MORPHOGENESIS		129	0.470799	1.36158	0	0.0900059	1	2208	tags=27%, list=11%, signal=30%
GOBP_MORPHOGENESIS_OF_A_POLARIZED_EPITHELIUM	GOBP_MORPHOGENESIS_OF_A_POLARIZED_EPITHELIUM		96	0.469122	1.36137	0	0.0902635	1	2133	tags=28%, list=11%, signal=31%
GOBP_EMBRYONIC_HEMOPOIESIS	GOBP_EMBRYONIC_HEMOPOIESIS		24	0.415102	1.36108	0	0.0900196	1	4189	tags=50%, list=21%, signal=63%
GOBP_LUNG_ALVEOLUS_DEVELOPMENT	GOBP_LUNG_ALVEOLUS_DEVELOPMENT		47	0.492325	1.36103	0	0.0897769	1	1697	tags=26%, list=9%, signal=28%
GOBP_NEGATIVE_REGULATION_OF_AMINO_ACID_TRANSPORT	GOBP_NEGATIVE_REGULATION_OF_AMINO_ACID_TRANSPORT		15	0.707712	1.35994	0	0.0906898	1	710	tags=27%, list=4%, signal=28%
GOBP_REGULATION_OF_CELL_SIZE	GOBP_REGULATION_OF_CELL_SIZE		179	0.362146	1.35957	0	0.0904474	1	4247	tags=34%, list=21%, signal=42%
GOBP_BRANCH_ELONGATION_OF_AN_EPITHELIUM	GOBP_BRANCH_ELONGATION_OF_AN_EPITHELIUM		18	0.535381	1.35903	0	0.0906997	1	3485	tags=44%, list=17%, signal=54%
GOBP_EPITHELIAL_TUBE_FORMATION	GOBP_EPITHELIAL_TUBE_FORMATION		138	0.35054	1.32921	0	0.104555	1	3575	tags=33%, list=18%, signal=40%
GOBP_SECOND_MESSENGER_MEDIATED_SIGNALING	GOBP_SECOND_MESSENGER_MEDIATED_SIGNALING		288	0.313068	1.35872	0	0.0904578	1	2633	tags=18%, list=13%, signal=20%
GOBP_ALCOHOL_METABOLIC_PROCESS	GOBP_ALCOHOL_METABOLIC_PROCESS		358	0.295397	1.35788	0	0.0909472	1	2749	tags=21%, list=14%, signal=24%
GOBP_HEMOSTASIS	GOBP_HEMOSTASIS		231	0.333255	1.35773	0	0.0907072	1	3663	tags=28%, list=18%, signal=34%
GOBP_C4_DICARBOXYLATE_TRANSPORT	GOBP_C4_DICARBOXYLATE_TRANSPORT		30	0.470729	1.35763	0	0.0904685	1	1965	tags=27%, list=10%, signal=30%
GOBP_POSITIVE_REGULATION_OF_CHONDROCYTE_DIFFERENTIATION	GOBP_POSITIVE_REGULATION_OF_CHONDROCYTE_DIFFERENTIATION		21	0.457104	1.35747	0	0.0902311	1	185	tags=10%, list=1%, signal=10%
GOBP_CARTILAGE_DEVELOPMENT	GOBP_CARTILAGE_DEVELOPMENT		200	0.403765	1.35744	0	0.0899949	1	2304	tags=22%, list=12%, signal=24%
GOBP_VENTRICULAR_SEPTUM_DEVELOPMENT	GOBP_VENTRICULAR_SEPTUM_DEVELOPMENT		72	0.516845	1.35728	0	0.0897599	1	1705	tags=31%, list=9%, signal=33%
GOBP_LIPID_LOCALIZATION	GOBP_LIPID_LOCALIZATION		471	0.332122	1.35684	0	0.0897817	1	3293	tags=23%, list=17%, signal=27%
GOBP_RESPONSE_TO_LEAD_ION	GOBP_RESPONSE_TO_LEAD_ION		21	0.589375	1.35603	0	0.0905343	1	1932	tags=33%, list=10%, signal=37%
GOBP_REGULATION_OF_ACTIVIN_RECEPTOR_SIGNALING_PATHWAY	GOBP_REGULATION_OF_ACTIVIN_RECEPTOR_SIGNALING_PATHWAY		27	0.527211	1.35597	0	0.0902998	1	4635	tags=41%, list=23%, signal=53%
GOBP_NEGATIVE_REGULATION_OF_NEURON_APOPTOTIC_PROCESS	GOBP_NEGATIVE_REGULATION_OF_NEURON_APOPTOTIC_PROCESS		151	0.301884	1.35591	0	0.0900664	1	2492	tags=17%, list=12%, signal=20%
GOBP_STRIATED_MUSCLE_TISSUE_DEVELOPMENT	GOBP_STRIATED_MUSCLE_TISSUE_DEVELOPMENT		241	0.375518	1.35571	0	0.0900873	1	3117	tags=23%, list=16%, signal=27%
GOBP_FC_RECEPTOR_SIGNALING_PATHWAY	GOBP_FC_RECEPTOR_SIGNALING_PATHWAY		53	0.433917	1.35564	0	0.0898557	1	3558	tags=28%, list=18%, signal=34%
GOBP_RESPONSE_TO_PAIN	GOBP_RESPONSE_TO_PAIN		34	0.507487	1.35526	0	0.0896253	1	4346	tags=29%, list=22%, signal=38%
GOBP_POSITIVE_REGULATION_OF_REACTIVE_OXYGEN_SPECIES_METABOLIC_PROCESS	GOBP_POSITIVE_REGULATION_OF_REACTIVE_OXYGEN_SPECIES_METABOLIC_PROCESS		66	0.329296	1.35499	0	0.090047	1	2103	tags=20%, list=11%, signal=22%
GOBP_ENDOCRINE_SYSTEM_DEVELOPMENT	GOBP_ENDOCRINE_SYSTEM_DEVELOPMENT		135	0.340966	1.35475	0	0.0898173	1	2492	tags=19%, list=12%, signal=21%
GOBP_POSITIVE_REGULATION_OF_CALCIUM_ION_TRANSMEMBRANE_TRANSPORT	GOBP_POSITIVE_REGULATION_OF_CALCIUM_ION_TRANSMEMBRANE_TRANSPORT		92	0.378343	1.35424	0	0.0898302	1	2586	tags=21%, list=13%, signal=24%
WP_TGFBETA_SIGNALING_IN_THYROID_CELLS_FOR_EPITHELIALMESENCHYMAL_TRANSITION	WP_TGFBETA_SIGNALING_IN_THYROID_CELLS_FOR_EPITHELIALMESENCHYMAL_TRANSITION		17	-0.477448	-1.28479	0	0.106471	1	652	tags=18%, list=3%, signal=18%
GOBP_REGULATION_OF_STEM_CELL_DIFFERENTIATION	GOBP_REGULATION_OF_STEM_CELL_DIFFERENTIATION		79	0.356965	1.35367	0	0.0902566	1	4015	tags=32%, list=20%, signal=39%
GOBP_DEFINITIVE_HEMOPOIESIS	GOBP_DEFINITIVE_HEMOPOIESIS		20	0.608652	1.35255	0	0.0905715	1	2753	tags=45%, list=14%, signal=52%
GOBP_REGULATION_OF_NEURON_MIGRATION	GOBP_REGULATION_OF_NEURON_MIGRATION		46	0.517344	1.35214	0	0.0914616	1	4841	tags=41%, list=24%, signal=54%
GOBP_NEGATIVE_REGULATION_OF_MONONUCLEAR_CELL_MIGRATION	GOBP_NEGATIVE_REGULATION_OF_MONONUCLEAR_CELL_MIGRATION		24	0.471088	1.35214	0	0.0912318	1	1545	tags=21%, list=8%, signal=23%
GOBP_ORGANIC_ACID_TRANSMEMBRANE_TRANSPORT	GOBP_ORGANIC_ACID_TRANSMEMBRANE_TRANSPORT		158	0.351011	1.35153	0	0.0913036	1	1785	tags=16%, list=9%, signal=17%
GOBP_INCLUSION_BODY_ASSEMBLY	GOBP_INCLUSION_BODY_ASSEMBLY		25	0.40062	1.35127	0	0.0913125	1	3058	tags=32%, list=15%, signal=38%
GOBP_METANEPHRIC_RENAL_VESICLE_MORPHOGENESIS	GOBP_METANEPHRIC_RENAL_VESICLE_MORPHOGENESIS		15	0.561174	1.35094	0	0.0917834	1	2801	tags=33%, list=14%, signal=39%
GOBP_HOMOTYPIC_CELL_CELL_ADHESION	GOBP_HOMOTYPIC_CELL_CELL_ADHESION		98	0.474352	1.35078	0	0.0917992	1	3418	tags=33%, list=17%, signal=39%
GOBP_EXTRACELLULAR_MATRIX_ASSEMBLY	GOBP_EXTRACELLULAR_MATRIX_ASSEMBLY		41	0.405477	1.35032	0	0.0915715	1	3517	tags=37%, list=18%, signal=44%
GOBP_SYNAPTIC_VESICLE_CYTOSKELETAL_TRANSPORT	GOBP_SYNAPTIC_VESICLE_CYTOSKELETAL_TRANSPORT		19	0.397157	1.35018	0	0.0913448	1	1123	tags=16%, list=6%, signal=17%
GOBP_THYROID_HORMONE_METABOLIC_PROCESS	GOBP_THYROID_HORMONE_METABOLIC_PROCESS		27	0.629992	1.34964	0	0.0914162	1	3219	tags=37%, list=16%, signal=44%
GOBP_STEM_CELL_DIFFERENTIATION	GOBP_STEM_CELL_DIFFERENTIATION		246	0.288966	1.34918	0	0.0915026	1	4015	tags=26%, list=20%, signal=33%
GOBP_INORGANIC_ION_IMPORT_ACROSS_PLASMA_MEMBRANE	GOBP_INORGANIC_ION_IMPORT_ACROSS_PLASMA_MEMBRANE		129	0.331419	1.34821	0	0.0919991	1	2917	tags=19%, list=15%, signal=22%
GOBP_REGULATION_OF_CANONICAL_WNT_SIGNALING_PATHWAY	GOBP_REGULATION_OF_CANONICAL_WNT_SIGNALING_PATHWAY		244	0.382435	1.34807	0	0.0917753	1	3825	tags=36%, list=19%, signal=44%
GOBP_SPERM_CAPACITATION	GOBP_SPERM_CAPACITATION		31	0.514589	1.34746	0	0.0915525	1	2222	tags=26%, list=11%, signal=29%
GOBP_SMOOTHENED_SIGNALING_PATHWAY	GOBP_SMOOTHENED_SIGNALING_PATHWAY		146	0.395539	1.3468	0	0.092142	1	4073	tags=34%, list=20%, signal=43%
GOBP_MUSCLE_CELL_DIFFERENTIATION	GOBP_MUSCLE_CELL_DIFFERENTIATION		382	0.313941	1.34569	0	0.0926762	1	2632	tags=21%, list=13%, signal=23%
GOBP_IMPORT_INTO_CELL	GOBP_IMPORT_INTO_CELL		259	0.308595	1.3454	0	0.0926894	1	2345	tags=16%, list=12%, signal=18%
GOBP_EPITHELIAL_TUBE_BRANCHING_INVOLVED_IN_LUNG_MORPHOGENESIS	GOBP_EPITHELIAL_TUBE_BRANCHING_INVOLVED_IN_LUNG_MORPHOGENESIS		29	0.568982	1.31413	0	0.115543	1	3864	tags=45%, list=19%, signal=56%
GOBP_REGULATION_OF_BODY_FLUID_LEVELS	GOBP_REGULATION_OF_BODY_FLUID_LEVELS		363	0.310016	1.34429	0	0.0932981	1	3755	tags=26%, list=19%, signal=32%
GOBP_FOREBRAIN_DEVELOPMENT	GOBP_FOREBRAIN_DEVELOPMENT		398	0.325958	1.34407	0	0.0930749	1	4205	tags=26%, list=21%, signal=33%
GOBP_RESPONSE_TO_ACETYLCHOLINE	GOBP_RESPONSE_TO_ACETYLCHOLINE		36	0.391956	1.34385	0	0.0931732	1	3894	tags=28%, list=20%, signal=34%
GOBP_TELENCEPHALON_DEVELOPMENT	GOBP_TELENCEPHALON_DEVELOPMENT		272	0.313839	1.34298	0	0.0925109	1	4302	tags=26%, list=22%, signal=32%
GOBP_ALANINE_TRANSPORT	GOBP_ALANINE_TRANSPORT		19	0.441315	1.34281	0	0.093175	1	1785	tags=32%, list=9%, signal=35%
GOBP_CANONICAL_WNT_SIGNALING_PATHWAY	GOBP_CANONICAL_WNT_SIGNALING_PATHWAY		297	0.347398	1.34172	0	0.0939179	1	3825	tags=33%, list=19%, signal=40%
GOBP_PHOSPHOLIPID_BIOSYNTHETIC_PROCESS	GOBP_PHOSPHOLIPID_BIOSYNTHETIC_PROCESS		252	0.358049	1.34018	0	0.0944861	1	4174	tags=37%, list=21%, signal=46%
GOBP_REGULATION_OF_MICROTUBULE_BASED_PROCESS	GOBP_REGULATION_OF_MICROTUBULE_BASED_PROCESS		250	0.3296	1.33999	0	0.0942643	1	3940	tags=30%, list=20%, signal=37%
GOBP_HEART_GROWTH	GOBP_HEART_GROWTH		82	0.447728	1.33787	0	0.096988	1	2632	tags=28%, list=13%, signal=32%
GOBP_OUTFLOW_TRACT_MORPHOGENESIS	GOBP_OUTFLOW_TRACT_MORPHOGENESIS		80	0.361641	1.33785	0	0.0967614	1	4166	tags=33%, list=21%, signal=41%
GOBP_CONNECTIVE_TISSUE_DEVELOPMENT	GOBP_CONNECTIVE_TISSUE_DEVELOPMENT		273	0.39861	1.33715	0	0.0972917	1	2304	tags=22%, list=12%, signal=25%
GOBP_GLYCINE_TRANSPORT	GOBP_GLYCINE_TRANSPORT		15	0.558125	1.33683	0	0.0970654	1	1469	tags=27%, list=7%, signal=29%
GOBP_SENSORY_PERCEPTION_OF_BITTER_TASTE	GOBP_SENSORY_PERCEPTION_OF_BITTER_TASTE		45	0.530422	1.33656	0	0.0970608	1	4358	tags=24%, list=22%, signal=31%
GOBP_VESICLE_TARGETING	GOBP_VESICLE_TARGETING		65	0.40555	1.33627	0	0.0975754	1	3464	tags=29%, list=17%, signal=35%
GOBP_CIRCADIAN_SLEEP_WAKE_CYCLE_SLEEP	GOBP_CIRCADIAN_SLEEP_WAKE_CYCLE_SLEEP		18	0.538092	1.33621	0	0.0976277	1	202	tags=17%, list=1%, signal=17%
GOBP_RESPONSE_TO_TOXIC_SUBSTANCE	GOBP_RESPONSE_TO_TOXIC_SUBSTANCE		224	0.297328	1.33601	0	0.0974028	1	2697	tags=17%, list=14%, signal=20%
GOBP_POSITIVE_REGULATION_OF_MICROTUBULE_POLYMERIZATION_OR_DEPOLYMERIZATION	GOBP_POSITIVE_REGULATION_OF_MICROTUBULE_POLYMERIZATION_OR_DEPOLYMERIZATION		36	0.457297	1.336	0	0.0971789	1	3407	tags=44%, list=17%, signal=53%
GOBP_SEMAPHORIN_PLEXIN_SIGNALING_PATHWAY	GOBP_SEMAPHORIN_PLEXIN_SIGNALING_PATHWAY		44	0.439316	1.33579	0	0.096956	1	3471	tags=39%, list=17%, signal=47%
GOBP_SULFUR_COMPOUND_TRANSPORT	GOBP_SULFUR_COMPOUND_TRANSPORT		54	0.386032	1.33516	0	0.0972264	1	2652	tags=28%, list=13%, signal=32%
GOBP_BONE_MORPHOGENESIS	GOBP_BONE_MORPHOGENESIS		98	0.437509	1.3347	0	0.0977123	1	3726	tags=30%, list=19%, signal=36%
GOBP_REGULATION_OF_CHROMATIN_ORGANIZATION	GOBP_REGULATION_OF_CHROMATIN_ORGANIZATION		42	0.402114	1.33446	0	0.0983724	1	4735	tags=40%, list=24%, signal=53%
GOBP_RESPONSE_TO_TESTOSTERONE	GOBP_RESPONSE_TO_TESTOSTERONE		42	0.448727	1.33395	0	0.0990188	1	2365	tags=26%, list=12%, signal=30%
GOBP_SYNAPTIC_TRANSMISSION_GLUTAMATERGIC	GOBP_SYNAPTIC_TRANSMISSION_GLUTAMATERGIC		111	0.333078	1.3339	0	0.0987943	1	1844	tags=12%, list=9%, signal=13%
GOBP_MUSCLE_CELL_DEVELOPMENT	GOBP_MUSCLE_CELL_DEVELOPMENT		183	0.331156	1.33351	0	0.0990575	1	2632	tags=21%, list=13%, signal=24%
GOBP_MEDIUM_CHAIN_FATTY_ACID_METABOLIC_PROCESS	GOBP_MEDIUM_CHAIN_FATTY_ACID_METABOLIC_PROCESS		15	0.705245	1.33349	0	0.0988339	1	2261	tags=33%, list=11%, signal=38%
GOBP_REGULATION_OF_BRANCHING_INVOLVED_IN_URETERIC_BUD_MORPHOGENESIS	GOBP_REGULATION_OF_BRANCHING_INVOLVED_IN_URETERIC_BUD_MORPHOGENESIS		21	0.426141	1.33278	0	0.0991168	1	861	tags=19%, list=4%, signal=20%
GOBP_POLYOL_METABOLIC_PROCESS	GOBP_POLYOL_METABOLIC_PROCESS		115	0.343554	1.33266	0	0.0995484	1	3446	tags=32%, list=17%, signal=39%
GOBP_PLATELET_ACTIVATION	GOBP_PLATELET_ACTIVATION		134	0.386693	1.33222	0	0.100492	1	4125	tags=31%, list=21%, signal=39%
GOBP_RAB_PROTEIN_SIGNAL_TRANSDUCTION	GOBP_RAB_PROTEIN_SIGNAL_TRANSDUCTION		21	0.443803	1.33211	0	0.100267	1	1293	tags=14%, list=6%, signal=15%
GOBP_REGULATION_OF_SMOOTHENED_SIGNALING_PATHWAY	GOBP_REGULATION_OF_SMOOTHENED_SIGNALING_PATHWAY		87	0.366461	1.3316	0	0.100043	1	4073	tags=32%, list=20%, signal=40%
GOBP_RESPONSE_TO_GONADOTROPIN	GOBP_RESPONSE_TO_GONADOTROPIN		30	0.423953	1.32971	0	0.103559	1	1305	tags=13%, list=7%, signal=14%
GOBP_SYNAPTIC_MEMBRANE_ADHESION	GOBP_SYNAPTIC_MEMBRANE_ADHESION		27	0.519804	1.32951	0	0.103628	1	3930	tags=26%, list=20%, signal=32%
GOBP_EPITHELIAL_CELL_PROLIFERATION	GOBP_EPITHELIAL_CELL_PROLIFERATION		444	-0.307323	-1.29641	0	0.12541	1	2690	tags=18%, list=13%, signal=21%
GOBP_VENTRICULAR_SEPTUM_MORPHOGENESIS	GOBP_VENTRICULAR_SEPTUM_MORPHOGENESIS		41	0.464515	1.32868	0	0.105107	1	1529	tags=29%, list=8%, signal=32%
GOBP_REGULATION_OF_TOR_SIGNALING	GOBP_REGULATION_OF_TOR_SIGNALING		110	0.320241	1.32845	0	0.105294	1	4256	tags=35%, list=21%, signal=45%
GOBP_REGULATION_OF_CYTOPLASMIC_TRANSPORT	GOBP_REGULATION_OF_CYTOPLASMIC_TRANSPORT		29	0.495194	1.32785	0	0.10547	1	4070	tags=45%, list=20%, signal=56%
GOBP_NEGATIVE_REGULATION_OF_COAGULATION	GOBP_NEGATIVE_REGULATION_OF_COAGULATION		53	0.392715	1.32782	0	0.105238	1	2326	tags=23%, list=12%, signal=26%
GOBP_POSITIVE_REGULATION_OF_TRANSLATIONAL_INITIATION	GOBP_POSITIVE_REGULATION_OF_TRANSLATIONAL_INITIATION		31	0.376689	1.32719	0	0.106421	1	3475	tags=29%, list=17%, signal=35%
GOBP_NEGATIVE_REGULATION_OF_HUMORAL_IMMUNE_RESPONSE	GOBP_NEGATIVE_REGULATION_OF_HUMORAL_IMMUNE_RESPONSE		17	0.649055	1.32644	0	0.106604	1	1976	tags=24%, list=10%, signal=26%
GOBP_DEVELOPMENTAL_INDUCTION	GOBP_DEVELOPMENTAL_INDUCTION		35	0.566709	1.32626	0	0.106782	1	3346	tags=37%, list=17%, signal=45%
GOBP_STRIATED_MUSCLE_CELL_PROLIFERATION	GOBP_STRIATED_MUSCLE_CELL_PROLIFERATION		69	0.381741	1.3259	0	0.107936	1	1848	tags=22%, list=9%, signal=24%
GOBP_NON_CANONICAL_WNT_SIGNALING_PATHWAY	GOBP_NON_CANONICAL_WNT_SIGNALING_PATHWAY		73	0.480453	1.32559	0	0.108104	1	2039	tags=29%, list=10%, signal=32%
GOBP_POSITIVE_REGULATION_OF_PROTEIN_KINASE_B_SIGNALING	GOBP_POSITIVE_REGULATION_OF_PROTEIN_KINASE_B_SIGNALING		106	0.390248	1.32558	0	0.107869	1	3208	tags=26%, list=16%, signal=31%
GOBP_MORPHOGENESIS_OF_EMBRYONIC_EPITHELIUM	GOBP_MORPHOGENESIS_OF_EMBRYONIC_EPITHELIUM		152	0.341378	1.32545	0	0.107636	1	3575	tags=30%, list=18%, signal=37%
GOBP_REGULATION_OF_NEURON_DIFFERENTIATION	GOBP_REGULATION_OF_NEURON_DIFFERENTIATION		191	0.345396	1.32517	0	0.10864	1	1982	tags=17%, list=10%, signal=18%
GOBP_LIPID_IMPORT_INTO_CELL	GOBP_LIPID_IMPORT_INTO_CELL		19	0.579895	1.32463	0	0.109213	1	1666	tags=37%, list=8%, signal=40%
GOBP_REGULATION_OF_BMP_SIGNALING_PATHWAY	GOBP_REGULATION_OF_BMP_SIGNALING_PATHWAY		104	0.344956	1.3246	0	0.108979	1	4070	tags=30%, list=20%, signal=37%
GOBP_GANGLIOSIDE_METABOLIC_PROCESS	GOBP_GANGLIOSIDE_METABOLIC_PROCESS		27	0.441736	1.32451	0	0.109002	1	3239	tags=30%, list=16%, signal=35%
GOBP_REGULATION_OF_MACROPHAGE_MIGRATION	GOBP_REGULATION_OF_MACROPHAGE_MIGRATION		42	0.338181	1.32372	0	0.109227	1	3208	tags=24%, list=16%, signal=28%
GOBP_PROTEIN_N_LINKED_GLYCOSYLATION_VIA_ASPARAGINE	GOBP_PROTEIN_N_LINKED_GLYCOSYLATION_VIA_ASPARAGINE		24	0.349582	1.32332	0	0.109991	1	4054	tags=33%, list=20%, signal=42%
GOBP_REGULATION_OF_MUSCLE_CELL_DIFFERENTIATION	GOBP_REGULATION_OF_MUSCLE_CELL_DIFFERENTIATION		136	0.387782	1.3226	0	0.110695	1	3345	tags=30%, list=17%, signal=36%
GOBP_NEGATIVE_REGULATION_OF_AXONOGENESIS	GOBP_NEGATIVE_REGULATION_OF_AXONOGENESIS		66	0.381422	1.32226	0	0.111147	1	3858	tags=32%, list=19%, signal=39%
GOBP_STEM_CELL_DIVISION	GOBP_STEM_CELL_DIVISION		30	0.439443	1.32219	0	0.110912	1	4518	tags=43%, list=23%, signal=56%
GOBP_COMPLEMENT_ACTIVATION_CLASSICAL_PATHWAY	GOBP_COMPLEMENT_ACTIVATION_CLASSICAL_PATHWAY		33	0.442472	1.32196	0	0.110678	1	2559	tags=27%, list=13%, signal=31%
GOBP_IMMUNE_RESPONSE_REGULATING_CELL_SURFACE_RECEPTOR_SIGNALING_PATHWAY	GOBP_IMMUNE_RESPONSE_REGULATING_CELL_SURFACE_RECEPTOR_SIGNALING_PATHWAY		299	0.341864	1.32193	0	0.110445	1	3013	tags=21%, list=15%, signal=24%
GOBP_PLATELET_AGGREGATION	GOBP_PLATELET_AGGREGATION		74	0.48691	1.32129	0	0.112282	1	3326	tags=30%, list=17%, signal=36%
GOBP_NEURON_MATURATION	GOBP_NEURON_MATURATION		46	0.447688	1.32118	0	0.11255	1	2065	tags=17%, list=10%, signal=19%
GOBP_SURFACTANT_HOMEOSTASIS	GOBP_SURFACTANT_HOMEOSTASIS		17	0.447281	1.32061	0	0.112315	1	1169	tags=24%, list=6%, signal=25%
GOBP_MEIOSIS_II_CELL_CYCLE_PROCESS	GOBP_MEIOSIS_II_CELL_CYCLE_PROCESS		15	0.397278	1.32039	0	0.11208	1	1324	tags=13%, list=7%, signal=14%
GOBP_MICROTUBULE_ANCHORING	GOBP_MICROTUBULE_ANCHORING		25	0.572832	1.31991	0	0.112508	1	2874	tags=44%, list=14%, signal=51%
GOBP_HEART_FIELD_SPECIFICATION	GOBP_HEART_FIELD_SPECIFICATION		18	0.753263	1.3193	0	0.112944	1	3942	tags=56%, list=20%, signal=69%
GOBP_CYTOKINESIS	GOBP_CYTOKINESIS		184	0.267423	1.31898	0	0.112907	1	4265	tags=29%, list=21%, signal=37%
GOBP_CLATHRIN_COAT_ASSEMBLY	GOBP_CLATHRIN_COAT_ASSEMBLY		15	0.49402	1.31889	0	0.113445	1	1916	tags=33%, list=10%, signal=37%
GOBP_POSITIVE_REGULATION_OF_GLYCOGEN_METABOLIC_PROCESS	GOBP_POSITIVE_REGULATION_OF_GLYCOGEN_METABOLIC_PROCESS		16	0.532452	1.31885	0	0.113212	1	1178	tags=31%, list=6%, signal=33%
GOBP_RENAL_TUBULAR_SECRETION	GOBP_RENAL_TUBULAR_SECRETION		30	0.586342	1.31877	0	0.113174	1	2699	tags=20%, list=14%, signal=23%
GOBP_NEGATIVE_REGULATION_OF_STRESS_ACTIVATED_PROTEIN_KINASE_SIGNALING_CASCADE	GOBP_NEGATIVE_REGULATION_OF_STRESS_ACTIVATED_PROTEIN_KINASE_SIGNALING_CASCADE		49	0.392374	1.31873	0	0.113533	1	2812	tags=29%, list=14%, signal=33%
GOBP_HISTONE_H3_K9_MODIFICATION	GOBP_HISTONE_H3_K9_MODIFICATION		32	0.433024	1.31864	0	0.1133	1	1381	tags=16%, list=7%, signal=17%
GOBP_MYELOID_LEUKOCYTE_DIFFERENTIATION	GOBP_MYELOID_LEUKOCYTE_DIFFERENTIATION		223	0.341829	1.31847	0	0.113069	1	2272	tags=22%, list=11%, signal=25%
GOBP_EMBRYONIC_SKELETAL_SYSTEM_MORPHOGENESIS	GOBP_EMBRYONIC_SKELETAL_SYSTEM_MORPHOGENESIS		95	0.387646	1.31808	0	0.113277	1	2367	tags=22%, list=12%, signal=25%
GOBP_REACTIVE_OXYGEN_SPECIES_BIOSYNTHETIC_PROCESS	GOBP_REACTIVE_OXYGEN_SPECIES_BIOSYNTHETIC_PROCESS		54	0.345108	1.31736	0	0.114068	1	1910	tags=19%, list=10%, signal=20%
GOBP_POSITIVE_REGULATION_OF_CALCIUM_ION_TRANSPORT	GOBP_POSITIVE_REGULATION_OF_CALCIUM_ION_TRANSPORT		128	0.348252	1.31722	0	0.113836	1	2357	tags=17%, list=12%, signal=19%
GOBP_CALCIUM_ION_TRANSMEMBRANE_TRANSPORT	GOBP_CALCIUM_ION_TRANSMEMBRANE_TRANSPORT		348	0.310701	1.31706	0	0.113798	1	3272	tags=20%, list=16%, signal=23%
GOBP_TUBE_FORMATION	GOBP_TUBE_FORMATION		153	0.331459	1.31627	0	0.114022	1	3575	tags=32%, list=18%, signal=39%
GOBP_POSITIVE_REGULATION_OF_MULTICELLULAR_ORGANISM_GROWTH	GOBP_POSITIVE_REGULATION_OF_MULTICELLULAR_ORGANISM_GROWTH		31	0.533999	1.31565	0	0.114661	1	3293	tags=29%, list=17%, signal=35%
GOBP_REGULATION_OF_NUCLEAR_TRANSCRIBED_MRNA_CATABOLIC_PROCESS_DEADENYLATION_DEPENDENT_DECAY	GOBP_REGULATION_OF_NUCLEAR_TRANSCRIBED_MRNA_CATABOLIC_PROCESS_DEADENYLATION_DEPENDENT_DECAY		26	0.368483	1.31485	0	0.114783	1	4681	tags=42%, list=23%, signal=55%
GOBP_MESONEPHROS_DEVELOPMENT	GOBP_MESONEPHROS_DEVELOPMENT		102	0.370421	1.31445	0	0.115203	1	1279	tags=17%, list=6%, signal=18%
GOBP_INTESTINAL_EPITHELIAL_CELL_DIFFERENTIATION	GOBP_INTESTINAL_EPITHELIAL_CELL_DIFFERENTIATION		25	0.587813	1.28123	0	0.141563	1	4166	tags=48%, list=21%, signal=61%
GOBP_CARDIAC_CHAMBER_DEVELOPMENT	GOBP_CARDIAC_CHAMBER_DEVELOPMENT		164	0.427132	1.3136	0	0.115657	1	1815	tags=22%, list=9%, signal=24%
GOBP_MULTICELLULAR_ORGANISMAL_MOVEMENT	GOBP_MULTICELLULAR_ORGANISMAL_MOVEMENT		58	0.375656	1.31344	0	0.115694	1	2315	tags=22%, list=12%, signal=25%
GOBP_SINGLE_FERTILIZATION	GOBP_SINGLE_FERTILIZATION		162	0.391243	1.31317	0	0.116198	1	3625	tags=18%, list=18%, signal=22%
GOBP_MOLTING_CYCLE_PROCESS	GOBP_MOLTING_CYCLE_PROCESS		94	0.364214	1.31275	0	0.116234	1	2208	tags=22%, list=11%, signal=25%
GOBP_ENDOSOMAL_TRANSPORT	GOBP_ENDOSOMAL_TRANSPORT		247	0.279872	1.31274	0	0.116004	1	3180	tags=23%, list=16%, signal=27%
GOBP_NEGATIVE_REGULATION_OF_MUSCLE_CELL_DIFFERENTIATION	GOBP_NEGATIVE_REGULATION_OF_MUSCLE_CELL_DIFFERENTIATION		61	0.447656	1.31249	0	0.11604	1	3186	tags=38%, list=16%, signal=45%
GOBP_CARDIAC_MUSCLE_CELL_CONTRACTION	GOBP_CARDIAC_MUSCLE_CELL_CONTRACTION		71	0.529265	1.3124	0	0.116235	1	3844	tags=32%, list=19%, signal=40%
GOBP_VESICLE_BUDDING_FROM_MEMBRANE	GOBP_VESICLE_BUDDING_FROM_MEMBRANE		80	0.29042	1.31236	0	0.116006	1	4441	tags=31%, list=22%, signal=40%
GOBP_REGULATION_OF_LONG_TERM_SYNAPTIC_POTENTIATION	GOBP_REGULATION_OF_LONG_TERM_SYNAPTIC_POTENTIATION		46	0.503034	1.31176	0	0.117461	1	2699	tags=33%, list=14%, signal=38%
GOBP_REGULATION_OF_NON_CANONICAL_WNT_SIGNALING_PATHWAY	GOBP_REGULATION_OF_NON_CANONICAL_WNT_SIGNALING_PATHWAY		26	0.561341	1.31133	0	0.118042	1	2039	tags=31%, list=10%, signal=34%
GOBP_ORGANELLE_MEMBRANE_FUSION	GOBP_ORGANELLE_MEMBRANE_FUSION		122	0.288347	1.31104	0	0.118137	1	2787	tags=23%, list=14%, signal=27%
GOBP_DNA_METHYLATION_INVOLVED_IN_GAMETE_GENERATION	GOBP_DNA_METHYLATION_INVOLVED_IN_GAMETE_GENERATION		17	0.495942	1.31084	0	0.117907	1	1380	tags=18%, list=7%, signal=19%
GOBP_INOSITOL_LIPID_MEDIATED_SIGNALING	GOBP_INOSITOL_LIPID_MEDIATED_SIGNALING		171	0.366932	1.31082	0	0.117678	1	3013	tags=22%, list=15%, signal=26%
GOBP_CELLULAR_RESPONSE_TO_VITAMIN	GOBP_CELLULAR_RESPONSE_TO_VITAMIN		31	0.396441	1.31057	0	0.117873	1	3658	tags=32%, list=18%, signal=39%
GOBP_PLASMA_MEMBRANE_TUBULATION	GOBP_PLASMA_MEMBRANE_TUBULATION		20	0.383852	1.31048	0	0.117645	1	3632	tags=35%, list=18%, signal=43%
GOBP_REGULATION_OF_ENDOTHELIAL_CELL_CHEMOTAXIS	GOBP_REGULATION_OF_ENDOTHELIAL_CELL_CHEMOTAXIS		21	0.584142	1.31038	0	0.117418	1	2860	tags=29%, list=14%, signal=33%
GOBP_FIBROBLAST_GROWTH_FACTOR_RECEPTOR_SIGNALING_PATHWAY	GOBP_FIBROBLAST_GROWTH_FACTOR_RECEPTOR_SIGNALING_PATHWAY		79	0.390011	1.31038	0	0.117192	1	3829	tags=32%, list=19%, signal=39%
GOBP_VIRAL_PROTEIN_PROCESSING	GOBP_VIRAL_PROTEIN_PROCESSING		31	0.357263	1.31014	0	0.117572	1	3771	tags=35%, list=19%, signal=44%
GOBP_CHONDROCYTE_DIFFERENTIATION_INVOLVED_IN_ENDOCHONDRAL_BONE_MORPHOGENESIS	GOBP_CHONDROCYTE_DIFFERENTIATION_INVOLVED_IN_ENDOCHONDRAL_BONE_MORPHOGENESIS		15	0.699046	1.30992	0	0.11805	1	2039	tags=47%, list=10%, signal=52%
GOBP_SECONDARY_ALCOHOL_METABOLIC_PROCESS	GOBP_SECONDARY_ALCOHOL_METABOLIC_PROCESS		145	0.34501	1.30985	0	0.117824	1	2742	tags=21%, list=14%, signal=24%
GOBP_REGULATION_OF_HETEROCHROMATIN_FORMATION	GOBP_REGULATION_OF_HETEROCHROMATIN_FORMATION		30	0.498291	1.30956	0	0.117962	1	4509	tags=47%, list=23%, signal=60%
GOBP_BRANCHED_CHAIN_AMINO_ACID_TRANSPORT	GOBP_BRANCHED_CHAIN_AMINO_ACID_TRANSPORT		15	0.537951	1.30925	0	0.118364	1	256	tags=27%, list=1%, signal=27%
GOBP_MAINTENANCE_OF_LOCATION_IN_CELL	GOBP_MAINTENANCE_OF_LOCATION_IN_CELL		228	0.3088	1.30903	0	0.118323	1	4280	tags=28%, list=21%, signal=35%
GOBP_ORGANIC_ACID_TRANSPORT	GOBP_ORGANIC_ACID_TRANSPORT		349	0.392731	1.309	0	0.118099	1	1823	tags=18%, list=9%, signal=20%
GOBP_MUSCLE_TISSUE_DEVELOPMENT	GOBP_MUSCLE_TISSUE_DEVELOPMENT		404	0.335195	1.30856	0	0.119125	1	3117	tags=23%, list=16%, signal=26%
GOBP_CALCIUM_ION_TRANSPORT	GOBP_CALCIUM_ION_TRANSPORT		441	0.298683	1.30824	0	0.119753	1	2900	tags=18%, list=15%, signal=21%
GOBP_POSITIVE_REGULATION_OF_ERYTHROCYTE_DIFFERENTIATION	GOBP_POSITIVE_REGULATION_OF_ERYTHROCYTE_DIFFERENTIATION		32	0.407623	1.30774	0	0.119932	1	3293	tags=38%, list=17%, signal=45%
GOBP_SKIN_EPIDERMIS_DEVELOPMENT	GOBP_SKIN_EPIDERMIS_DEVELOPMENT		121	0.333661	1.30721	0	0.120949	1	2208	tags=20%, list=11%, signal=22%
GOBP_REGULATION_OF_ACROSOME_REACTION	GOBP_REGULATION_OF_ACROSOME_REACTION		17	0.506837	1.30697	0	0.121076	1	2083	tags=18%, list=10%, signal=20%
GOBP_EAR_MORPHOGENESIS	GOBP_EAR_MORPHOGENESIS		123	0.315314	1.30568	0	0.123825	1	2974	tags=20%, list=15%, signal=24%
GOBP_OXIDATIVE_DEMETHYLATION	GOBP_OXIDATIVE_DEMETHYLATION		18	0.517514	1.30542	0	0.124845	1	2055	tags=39%, list=10%, signal=43%
GOBP_TRANSCRIPTION_INITIATION_COUPLED_CHROMATIN_REMODELING	GOBP_TRANSCRIPTION_INITIATION_COUPLED_CHROMATIN_REMODELING		27	0.400999	1.30472	0	0.124795	1	4414	tags=41%, list=22%, signal=52%
GOBP_CELL_CELL_SIGNALING_BY_WNT	GOBP_CELL_CELL_SIGNALING_BY_WNT		444	0.33889	1.3046	0	0.125151	1	3838	tags=31%, list=19%, signal=38%
GOBP_SENSORY_SYSTEM_DEVELOPMENT	GOBP_SENSORY_SYSTEM_DEVELOPMENT		394	0.331752	1.30454	0	0.125277	1	2753	tags=21%, list=14%, signal=24%
GOBP_HEART_FORMATION	GOBP_HEART_FORMATION		33	0.503095	1.3035	0	0.127027	1	3004	tags=33%, list=15%, signal=39%
GOBP_TRANSMEMBRANE_RECEPTOR_PROTEIN_SERINE_THREONINE_KINASE_SIGNALING_PATHWAY	GOBP_TRANSMEMBRANE_RECEPTOR_PROTEIN_SERINE_THREONINE_KINASE_SIGNALING_PATHWAY		371	0.329227	1.30318	0	0.127014	1	4085	tags=32%, list=20%, signal=39%
GOBP_ARTERY_MORPHOGENESIS	GOBP_ARTERY_MORPHOGENESIS		71	0.389496	1.30311	0	0.126946	1	1846	tags=25%, list=9%, signal=28%
GOBP_ORGANOPHOSPHATE_CATABOLIC_PROCESS	GOBP_ORGANOPHOSPHATE_CATABOLIC_PROCESS		160	0.38473	1.30273	0	0.126479	1	2879	tags=28%, list=14%, signal=33%
GOBP_MAINTENANCE_OF_GASTROINTESTINAL_EPITHELIUM	GOBP_MAINTENANCE_OF_GASTROINTESTINAL_EPITHELIUM		22	0.595964	1.30223	0	0.127043	1	3459	tags=41%, list=17%, signal=49%
GOBP_ENDOLYSOSOMAL_TOLL_LIKE_RECEPTOR_SIGNALING_PATHWAY	GOBP_ENDOLYSOSOMAL_TOLL_LIKE_RECEPTOR_SIGNALING_PATHWAY		40	0.449446	1.30192	0	0.127872	1	3814	tags=33%, list=19%, signal=40%
GOBP_PATHWAY_RESTRICTED_SMAD_PROTEIN_PHOSPHORYLATION	GOBP_PATHWAY_RESTRICTED_SMAD_PROTEIN_PHOSPHORYLATION		66	0.407029	1.30177	0	0.127638	1	2103	tags=27%, list=11%, signal=30%
GOBP_NEGATIVE_REGULATION_OF_VIRAL_PROCESS	GOBP_NEGATIVE_REGULATION_OF_VIRAL_PROCESS		88	0.325403	1.30155	0	0.127379	1	4211	tags=34%, list=21%, signal=43%
GOBP_NEGATIVE_REGULATION_OF_WOUND_HEALING	GOBP_NEGATIVE_REGULATION_OF_WOUND_HEALING		73	0.353474	1.30114	0	0.128241	1	2874	tags=25%, list=14%, signal=29%
GOBP_NEUROTRANSMITTER_RECEPTOR_LOCALIZATION_TO_POSTSYNAPTIC_SPECIALIZATION_MEMBRANE	GOBP_NEUROTRANSMITTER_RECEPTOR_LOCALIZATION_TO_POSTSYNAPTIC_SPECIALIZATION_MEMBRANE		25	0.462953	1.30111	0	0.128009	1	3652	tags=28%, list=18%, signal=34%
GOBP_BUNDLE_OF_HIS_CELL_TO_PURKINJE_MYOCYTE_COMMUNICATION	GOBP_BUNDLE_OF_HIS_CELL_TO_PURKINJE_MYOCYTE_COMMUNICATION		15	0.645397	1.30076	0	0.128192	1	3801	tags=33%, list=19%, signal=41%
GOBP_ANTIGEN_RECEPTOR_MEDIATED_SIGNALING_PATHWAY	GOBP_ANTIGEN_RECEPTOR_MEDIATED_SIGNALING_PATHWAY		175	0.328585	1.30071	0	0.128295	1	2633	tags=21%, list=13%, signal=23%
GOBP_RENAL_SYSTEM_PROCESS	GOBP_RENAL_SYSTEM_PROCESS		124	0.386885	1.30068	0	0.128226	1	3976	tags=31%, list=20%, signal=38%
GOBP_APPENDAGE_DEVELOPMENT	GOBP_APPENDAGE_DEVELOPMENT		182	0.368074	1.29967	0	0.12857	1	3517	tags=29%, list=18%, signal=34%
GOBP_UTERUS_DEVELOPMENT	GOBP_UTERUS_DEVELOPMENT		23	0.602258	1.29936	0	0.128686	1	3381	tags=35%, list=17%, signal=42%
GOBP_ASSOCIATIVE_LEARNING	GOBP_ASSOCIATIVE_LEARNING		86	0.393252	1.29909	0	0.128631	1	2955	tags=24%, list=15%, signal=29%
GOBP_POSITIVE_REGULATION_OF_TORC1_SIGNALING	GOBP_POSITIVE_REGULATION_OF_TORC1_SIGNALING		24	0.325705	1.29905	0	0.128401	1	3636	tags=29%, list=18%, signal=36%
GOBP_NEGATIVE_REGULATION_OF_AXON_EXTENSION	GOBP_NEGATIVE_REGULATION_OF_AXON_EXTENSION		46	0.430836	1.29865	0	0.128347	1	3858	tags=39%, list=19%, signal=48%
GOBP_REGULATION_OF_SYNAPTIC_TRANSMISSION_GLUTAMATERGIC	GOBP_REGULATION_OF_SYNAPTIC_TRANSMISSION_GLUTAMATERGIC		79	0.34199	1.29845	0	0.128118	1	1084	tags=9%, list=5%, signal=9%
GOBP_DETECTION_OF_CHEMICAL_STIMULUS_INVOLVED_IN_SENSORY_PERCEPTION_OF_TASTE	GOBP_DETECTION_OF_CHEMICAL_STIMULUS_INVOLVED_IN_SENSORY_PERCEPTION_OF_TASTE		47	0.457864	1.2983	0	0.128442	1	4135	tags=21%, list=21%, signal=27%
GOBP_CELLULAR_RESPONSE_TO_CHOLESTEROL	GOBP_CELLULAR_RESPONSE_TO_CHOLESTEROL		15	0.569444	1.29828	0	0.128214	1	1062	tags=27%, list=5%, signal=28%
GOBP_CELL_COMMUNICATION_INVOLVED_IN_CARDIAC_CONDUCTION	GOBP_CELL_COMMUNICATION_INVOLVED_IN_CARDIAC_CONDUCTION		61	0.616819	1.29804	0	0.128324	1	3844	tags=36%, list=19%, signal=45%
GOBP_MITOCHONDRION_DISTRIBUTION	GOBP_MITOCHONDRION_DISTRIBUTION		17	0.383086	1.2965	0	0.129789	1	1932	tags=29%, list=10%, signal=33%
GOBP_PURINE_CONTAINING_COMPOUND_CATABOLIC_PROCESS	GOBP_PURINE_CONTAINING_COMPOUND_CATABOLIC_PROCESS		59	0.381229	1.29641	0	0.129781	1	3886	tags=36%, list=19%, signal=44%
GOBP_REGULATION_OF_NATURAL_KILLER_CELL_MEDIATED_IMMUNITY	GOBP_REGULATION_OF_NATURAL_KILLER_CELL_MEDIATED_IMMUNITY		52	0.354852	1.29634	0	0.129719	1	2551	tags=21%, list=13%, signal=24%
GOBP_KIDNEY_MESENCHYME_DEVELOPMENT	GOBP_KIDNEY_MESENCHYME_DEVELOPMENT		19	0.410381	1.2958	0	0.129988	1	1401	tags=26%, list=7%, signal=28%
GOBP_REGULATION_OF_DNA_DAMAGE_RESPONSE_SIGNAL_TRANSDUCTION_BY_P53_CLASS_MEDIATOR	GOBP_REGULATION_OF_DNA_DAMAGE_RESPONSE_SIGNAL_TRANSDUCTION_BY_P53_CLASS_MEDIATOR		37	0.354036	1.2955	0	0.129933	1	2182	tags=24%, list=11%, signal=27%
GOBP_RESPONSE_TO_METAL_ION	GOBP_RESPONSE_TO_METAL_ION		365	0.289058	1.29497	0	0.130215	1	3567	tags=24%, list=18%, signal=28%
GOBP_REGULATION_OF_GENE_SILENCING_BY_RNA	GOBP_REGULATION_OF_GENE_SILENCING_BY_RNA		34	0.349998	1.29488	0	0.130154	1	4286	tags=32%, list=21%, signal=41%
GOBP_APPENDAGE_MORPHOGENESIS	GOBP_APPENDAGE_MORPHOGENESIS		146	0.393397	1.29475	0	0.130489	1	3151	tags=28%, list=16%, signal=33%
GOBP_RESPONSE_TO_FATTY_ACID	GOBP_RESPONSE_TO_FATTY_ACID		62	0.404032	1.29468	0	0.130262	1	1273	tags=21%, list=6%, signal=22%
GOBP_GLYCEROPHOSPHOLIPID_BIOSYNTHETIC_PROCESS	GOBP_GLYCEROPHOSPHOLIPID_BIOSYNTHETIC_PROCESS		208	0.329095	1.29439	0	0.130245	1	4174	tags=35%, list=21%, signal=44%
GOBP_PROTEIN_LOCALIZATION_TO_CELL_JUNCTION	GOBP_PROTEIN_LOCALIZATION_TO_CELL_JUNCTION		107	0.40023	1.29402	0	0.13034	1	3864	tags=31%, list=19%, signal=38%
GOBP_HETEROCHROMATIN_ORGANIZATION	GOBP_HETEROCHROMATIN_ORGANIZATION		100	0.343798	1.29362	0	0.131527	1	5343	tags=39%, list=27%, signal=53%
GOBP_PROTEIN_STABILIZATION	GOBP_PROTEIN_STABILIZATION		204	0.259482	1.29351	0	0.1313	1	3620	tags=23%, list=18%, signal=27%
GOBP_REGULATION_OF_HEART_RATE_BY_CARDIAC_CONDUCTION	GOBP_REGULATION_OF_HEART_RATE_BY_CARDIAC_CONDUCTION		41	0.501222	1.29307	0	0.133007	1	2917	tags=29%, list=15%, signal=34%
GOBP_REGULATION_OF_CARDIAC_MUSCLE_CELL_PROLIFERATION	GOBP_REGULATION_OF_CARDIAC_MUSCLE_CELL_PROLIFERATION		37	0.411694	1.29289	0	0.133148	1	1848	tags=24%, list=9%, signal=27%
GOBP_PRIMARY_MIRNA_PROCESSING	GOBP_PRIMARY_MIRNA_PROCESSING		17	0.50364	1.29277	0	0.133126	1	3932	tags=47%, list=20%, signal=59%
GOBP_STEROL_TRANSPORT	GOBP_STEROL_TRANSPORT		121	0.327367	1.29257	0	0.132898	1	3067	tags=22%, list=15%, signal=26%
GOBP_SOMATIC_DIVERSIFICATION_OF_IMMUNE_RECEPTORS	GOBP_SOMATIC_DIVERSIFICATION_OF_IMMUNE_RECEPTORS		80	0.325502	1.29253	0	0.132833	1	2953	tags=23%, list=15%, signal=26%
GOBP_POSITIVE_REGULATION_OF_ENDOCYTOSIS	GOBP_POSITIVE_REGULATION_OF_ENDOCYTOSIS		97	0.471363	1.29201	0	0.133238	1	3953	tags=36%, list=20%, signal=45%
GOBP_HEPARIN_METABOLIC_PROCESS	GOBP_HEPARIN_METABOLIC_PROCESS		16	0.577484	1.29199	0	0.133011	1	4086	tags=50%, list=20%, signal=63%
GOBP_ORGANIC_ANION_TRANSPORT	GOBP_ORGANIC_ANION_TRANSPORT		427	0.354938	1.29108	0	0.133675	1	2699	tags=21%, list=14%, signal=24%
GOBP_PATTERN_SPECIFICATION_PROCESS	GOBP_PATTERN_SPECIFICATION_PROCESS		463	0.349729	1.29004	0	0.135145	1	2954	tags=23%, list=15%, signal=27%
GOBP_REGULATION_OF_GLYCOGEN_METABOLIC_PROCESS	GOBP_REGULATION_OF_GLYCOGEN_METABOLIC_PROCESS		33	0.424046	1.28979	0	0.135143	1	1178	tags=21%, list=6%, signal=23%
GOBP_GLOMERULAR_EPITHELIUM_DEVELOPMENT	GOBP_GLOMERULAR_EPITHELIUM_DEVELOPMENT		26	0.711845	1.28935	0	0.135497	1	3726	tags=46%, list=19%, signal=57%
GOBP_INTRACELLULAR_STEROL_TRANSPORT	GOBP_INTRACELLULAR_STEROL_TRANSPORT		33	0.311496	1.28931	0	0.135192	1	4108	tags=33%, list=21%, signal=42%
GOBP_VENTRAL_SPINAL_CORD_DEVELOPMENT	GOBP_VENTRAL_SPINAL_CORD_DEVELOPMENT		47	0.352219	1.2893	0	0.134965	1	2973	tags=21%, list=15%, signal=25%
GOBP_MISMATCH_REPAIR	GOBP_MISMATCH_REPAIR		32	0.340392	1.28925	0	0.13494	1	3604	tags=25%, list=18%, signal=30%
GOBP_REGULATION_OF_EXTENT_OF_CELL_GROWTH	GOBP_REGULATION_OF_EXTENT_OF_CELL_GROWTH		105	0.39852	1.2891	0	0.135082	1	3930	tags=32%, list=20%, signal=40%
GOBP_POSITIVE_REGULATION_OF_ENDOTHELIAL_CELL_MIGRATION	GOBP_POSITIVE_REGULATION_OF_ENDOTHELIAL_CELL_MIGRATION		105	0.357072	1.28852	0	0.135799	1	2103	tags=19%, list=11%, signal=21%
GOBP_REGULATION_OF_SYNCYTIUM_FORMATION_BY_PLASMA_MEMBRANE_FUSION	GOBP_REGULATION_OF_SYNCYTIUM_FORMATION_BY_PLASMA_MEMBRANE_FUSION		29	0.4571	1.28822	0	0.136054	1	1820	tags=17%, list=9%, signal=19%
GOBP_MESENCHYME_DEVELOPMENT	GOBP_MESENCHYME_DEVELOPMENT		307	0.33219	1.28796	0	0.136772	1	3726	tags=27%, list=19%, signal=33%
GOBP_HYDROGEN_PEROXIDE_CATABOLIC_PROCESS	GOBP_HYDROGEN_PEROXIDE_CATABOLIC_PROCESS		30	0.412461	1.28772	0	0.136467	1	4059	tags=20%, list=20%, signal=25%
GOBP_GENITALIA_DEVELOPMENT	GOBP_GENITALIA_DEVELOPMENT		47	0.331332	1.2877	0	0.13624	1	1092	tags=13%, list=5%, signal=13%
GOBP_EPIGENETIC_REGULATION_OF_GENE_EXPRESSION	GOBP_EPIGENETIC_REGULATION_OF_GENE_EXPRESSION		182	0.291334	1.28751	0	0.136213	1	4028	tags=27%, list=20%, signal=34%
GOBP_B_CELL_DIFFERENTIATION	GOBP_B_CELL_DIFFERENTIATION		152	0.313717	1.28728	0	0.136715	1	3773	tags=22%, list=19%, signal=27%
GOBP_STEROID_HORMONE_MEDIATED_SIGNALING_PATHWAY	GOBP_STEROID_HORMONE_MEDIATED_SIGNALING_PATHWAY		133	0.390719	1.28689	0	0.137214	1	4537	tags=32%, list=23%, signal=42%
GOBP_REGULATION_OF_TRANSMEMBRANE_RECEPTOR_PROTEIN_SERINE_THREONINE_KINASE_SIGNALING_PATHWAY	GOBP_REGULATION_OF_TRANSMEMBRANE_RECEPTOR_PROTEIN_SERINE_THREONINE_KINASE_SIGNALING_PATHWAY		275	0.349146	1.28679	0	0.136987	1	4085	tags=32%, list=20%, signal=40%
GOBP_DENDRITIC_SPINE_DEVELOPMENT	GOBP_DENDRITIC_SPINE_DEVELOPMENT		90	0.323712	1.28615	0	0.137499	1	4563	tags=34%, list=23%, signal=44%
GOBP_ERYTHROCYTE_HOMEOSTASIS	GOBP_ERYTHROCYTE_HOMEOSTASIS		137	0.306175	1.28551	0	0.139414	1	3153	tags=27%, list=16%, signal=32%
GOBP_POSITIVE_REGULATION_OF_ANIMAL_ORGAN_MORPHOGENESIS	GOBP_POSITIVE_REGULATION_OF_ANIMAL_ORGAN_MORPHOGENESIS		34	0.537943	1.28544	0	0.139185	1	3485	tags=38%, list=17%, signal=46%
GOBP_REGULATION_OF_WNT_SIGNALING_PATHWAY	GOBP_REGULATION_OF_WNT_SIGNALING_PATHWAY		322	0.347527	1.28509	0	0.139802	1	3838	tags=33%, list=19%, signal=40%
GOBP_GLUCAN_BIOSYNTHETIC_PROCESS	GOBP_GLUCAN_BIOSYNTHETIC_PROCESS		42	0.383813	1.28482	0	0.139769	1	1972	tags=21%, list=10%, signal=24%
GOBP_IRON_ION_TRANSPORT	GOBP_IRON_ION_TRANSPORT		55	0.363278	1.28476	0	0.139696	1	3848	tags=36%, list=19%, signal=45%
GOBP_BICARBONATE_TRANSPORT	GOBP_BICARBONATE_TRANSPORT		29	0.475516	1.28439	0	0.13977	1	2371	tags=34%, list=12%, signal=39%
GOBP_GMP_METABOLIC_PROCESS	GOBP_GMP_METABOLIC_PROCESS		28	0.379614	1.28407	0	0.140076	1	2066	tags=21%, list=10%, signal=24%
GOBP_CYTOSOLIC_TRANSPORT	GOBP_CYTOSOLIC_TRANSPORT		179	0.391559	1.28386	0	0.140003	1	4295	tags=38%, list=22%, signal=48%
GOBP_NEGATIVE_REGULATION_OF_BMP_SIGNALING_PATHWAY	GOBP_NEGATIVE_REGULATION_OF_BMP_SIGNALING_PATHWAY		57	0.424705	1.2837	0	0.139922	1	4070	tags=32%, list=20%, signal=40%
GOBP_FOREBRAIN_CELL_MIGRATION	GOBP_FOREBRAIN_CELL_MIGRATION		66	0.493415	1.28227	0	0.141271	1	4420	tags=29%, list=22%, signal=37%
GOBP_PROTEIN_LOCALIZATION_TO_CHROMOSOME_TELOMERIC_REGION	GOBP_PROTEIN_LOCALIZATION_TO_CHROMOSOME_TELOMERIC_REGION		30	0.301728	1.28213	0	0.141508	1	1828	tags=17%, list=9%, signal=18%
GOBP_POSITIVE_REGULATION_OF_RECEPTOR_MEDIATED_ENDOCYTOSIS	GOBP_POSITIVE_REGULATION_OF_RECEPTOR_MEDIATED_ENDOCYTOSIS		54	0.49759	1.28164	0	0.14213	1	2970	tags=31%, list=15%, signal=37%
GOBP_INHIBITORY_POSTSYNAPTIC_POTENTIAL	GOBP_INHIBITORY_POSTSYNAPTIC_POTENTIAL		17	0.464348	1.28142	0	0.142094	1	522	tags=12%, list=3%, signal=12%
GOBP_DENDRITE_DEVELOPMENT	GOBP_DENDRITE_DEVELOPMENT		233	0.366276	1.28134	0	0.141866	1	5090	tags=37%, list=26%, signal=49%
GOBP_REGULATION_OF_GLUTAMATE_SECRETION	GOBP_REGULATION_OF_GLUTAMATE_SECRETION		19	0.497276	1.28129	0	0.141638	1	4668	tags=37%, list=23%, signal=48%
GOBP_REGULATION_OF_EPITHELIAL_CELL_MIGRATION	GOBP_REGULATION_OF_EPITHELIAL_CELL_MIGRATION		227	0.310644	1.27078	0	0.143763	1	3524	tags=26%, list=18%, signal=31%
GOBP_REGULATION_OF_CYTOPLASMIC_TRANSLATION	GOBP_REGULATION_OF_CYTOPLASMIC_TRANSLATION		29	0.337557	1.28119	0	0.141337	1	4302	tags=31%, list=22%, signal=40%
GOBP_MACROPHAGE_MIGRATION	GOBP_MACROPHAGE_MIGRATION		59	0.316374	1.28086	0	0.141899	1	3208	tags=20%, list=16%, signal=24%
GOBP_REGULATION_OF_MICROTUBULE_POLYMERIZATION	GOBP_REGULATION_OF_MICROTUBULE_POLYMERIZATION		54	0.474431	1.28079	0	0.141673	1	3881	tags=41%, list=19%, signal=50%
GOBP_MICROTUBULE_POLYMERIZATION	GOBP_MICROTUBULE_POLYMERIZATION		88	0.454795	1.28077	0	0.141447	1	4137	tags=40%, list=21%, signal=50%
GOBP_AMYLOID_BETA_CLEARANCE	GOBP_AMYLOID_BETA_CLEARANCE		37	0.448699	1.28025	0	0.141497	1	3180	tags=30%, list=16%, signal=35%
GOBP_MUSCLE_ORGAN_MORPHOGENESIS	GOBP_MUSCLE_ORGAN_MORPHOGENESIS		77	0.496769	1.27999	0	0.141676	1	2770	tags=29%, list=14%, signal=33%
GOBP_POSITIVE_REGULATION_OF_CELL_MIGRATION_INVOLVED_IN_SPROUTING_ANGIOGENESIS	GOBP_POSITIVE_REGULATION_OF_CELL_MIGRATION_INVOLVED_IN_SPROUTING_ANGIOGENESIS		21	0.423601	1.27995	0	0.141452	1	1848	tags=29%, list=9%, signal=31%
GOBP_PROTEIN_KINASE_B_SIGNALING	GOBP_PROTEIN_KINASE_B_SIGNALING		186	0.296689	1.27993	0	0.141228	1	3208	tags=24%, list=16%, signal=28%
GOBP_RESPONSE_TO_INTERFERON_ALPHA	GOBP_RESPONSE_TO_INTERFERON_ALPHA		18	0.440282	1.27962	0	0.1415	1	2721	tags=44%, list=14%, signal=51%
GOBP_POSITIVE_REGULATION_OF_AMINO_ACID_TRANSPORT	GOBP_POSITIVE_REGULATION_OF_AMINO_ACID_TRANSPORT		25	0.445888	1.2795	0	0.141427	1	932	tags=20%, list=5%, signal=21%
GOBP_BONE_REMODELING	GOBP_BONE_REMODELING		88	0.401764	1.27948	0	0.141204	1	4180	tags=34%, list=21%, signal=43%
GOBP_TOR_SIGNALING	GOBP_TOR_SIGNALING		131	0.314229	1.27943	0	0.141131	1	4256	tags=36%, list=21%, signal=45%
GOBP_RENAL_SYSTEM_DEVELOPMENT	GOBP_RENAL_SYSTEM_DEVELOPMENT		319	0.394032	1.27877	0	0.141657	1	3726	tags=29%, list=19%, signal=35%
GOBP_HYPOTHALAMUS_DEVELOPMENT	GOBP_HYPOTHALAMUS_DEVELOPMENT		26	0.365316	1.27742	0	0.143638	1	3008	tags=15%, list=15%, signal=18%
GOBP_INTERLEUKIN_6_MEDIATED_SIGNALING_PATHWAY	GOBP_INTERLEUKIN_6_MEDIATED_SIGNALING_PATHWAY		18	0.484121	1.27701	0	0.144055	1	3557	tags=50%, list=18%, signal=61%
GOBP_INFLAMMATORY_RESPONSE_TO_WOUNDING	GOBP_INFLAMMATORY_RESPONSE_TO_WOUNDING		16	0.449759	1.27659	0	0.1448	1	2513	tags=25%, list=13%, signal=29%
GOBP_CEREBRAL_CORTEX_CELL_MIGRATION	GOBP_CEREBRAL_CORTEX_CELL_MIGRATION		48	0.569636	1.27602	0	0.145241	1	4420	tags=33%, list=22%, signal=43%
GOBP_PROTEIN_LOCALIZATION_TO_SYNAPSE	GOBP_PROTEIN_LOCALIZATION_TO_SYNAPSE		78	0.409469	1.2759	0	0.145015	1	2316	tags=23%, list=12%, signal=26%
GOBP_MITOCHONDRION_LOCALIZATION	GOBP_MITOCHONDRION_LOCALIZATION		51	0.353676	1.27571	0	0.145543	1	4185	tags=31%, list=21%, signal=40%
GOBP_REGULATION_OF_MONOATOMIC_ION_TRANSMEMBRANE_TRANSPORT	GOBP_REGULATION_OF_MONOATOMIC_ION_TRANSMEMBRANE_TRANSPORT		456	0.276085	1.27499	0	0.145989	1	2586	tags=16%, list=13%, signal=17%
GOBP_EMBRYONIC_DIGIT_MORPHOGENESIS	GOBP_EMBRYONIC_DIGIT_MORPHOGENESIS		58	0.329202	1.27472	0	0.146156	1	4203	tags=33%, list=21%, signal=41%
GOBP_NEGATIVE_REGULATION_OF_JNK_CASCADE	GOBP_NEGATIVE_REGULATION_OF_JNK_CASCADE		38	0.490725	1.27463	0	0.145708	1	2812	tags=34%, list=14%, signal=40%
GOBP_REGULATION_OF_TISSUE_REMODELING	GOBP_REGULATION_OF_TISSUE_REMODELING		73	0.391592	1.27452	0	0.145814	1	4180	tags=27%, list=21%, signal=35%
GOBP_NEUROENDOCRINE_CELL_DIFFERENTIATION	GOBP_NEUROENDOCRINE_CELL_DIFFERENTIATION		16	0.458017	1.27443	0	0.145591	1	2632	tags=31%, list=13%, signal=36%
GOBP_L_AMINO_ACID_TRANSPORT	GOBP_L_AMINO_ACID_TRANSPORT		83	0.336493	1.27426	0	0.145369	1	1965	tags=17%, list=10%, signal=19%
GOBP_RESPONSE_TO_TEMPERATURE_STIMULUS	GOBP_RESPONSE_TO_TEMPERATURE_STIMULUS		178	0.296045	1.27413	0	0.145474	1	3238	tags=20%, list=16%, signal=24%
GOBP_XENOBIOTIC_TRANSPORT	GOBP_XENOBIOTIC_TRANSPORT		43	0.442701	1.27401	0	0.145253	1	2616	tags=30%, list=13%, signal=35%
GOBP_INNER_EAR_RECEPTOR_CELL_DEVELOPMENT	GOBP_INNER_EAR_RECEPTOR_CELL_DEVELOPMENT		44	0.439224	1.27386	0	0.145176	1	5206	tags=45%, list=26%, signal=61%
GOBP_KIDNEY_EPITHELIUM_DEVELOPMENT	GOBP_KIDNEY_EPITHELIUM_DEVELOPMENT		146	0.42644	1.27369	0	0.144736	1	3726	tags=32%, list=19%, signal=39%
GOBP_HETEROTYPIC_CELL_CELL_ADHESION	GOBP_HETEROTYPIC_CELL_CELL_ADHESION		61	0.386996	1.27356	0	0.144518	1	1452	tags=18%, list=7%, signal=19%
GOBP_POSITIVE_REGULATION_OF_BINDING	GOBP_POSITIVE_REGULATION_OF_BINDING		175	0.303253	1.27235	0	0.145663	1	4069	tags=33%, list=20%, signal=41%
GOBP_POSITIVE_REGULATION_OF_NEURON_PROJECTION_DEVELOPMENT	GOBP_POSITIVE_REGULATION_OF_NEURON_PROJECTION_DEVELOPMENT		151	0.400572	1.27228	0	0.145444	1	2862	tags=26%, list=14%, signal=30%
GOBP_EPITHELIAL_CELL_APOPTOTIC_PROCESS	GOBP_EPITHELIAL_CELL_APOPTOTIC_PROCESS		127	0.432996	1.2722	0	0.145368	1	1893	tags=21%, list=9%, signal=23%
GOBP_NEGATIVE_REGULATION_OF_GENE_EXPRESSION_EPIGENETIC	GOBP_NEGATIVE_REGULATION_OF_GENE_EXPRESSION_EPIGENETIC		103	0.301717	1.27188	0	0.145209	1	5343	tags=35%, list=27%, signal=47%
GOBP_EMBRYONIC_APPENDAGE_MORPHOGENESIS	GOBP_EMBRYONIC_APPENDAGE_MORPHOGENESIS		120	0.33239	1.27167	0	0.145127	1	3151	tags=26%, list=16%, signal=30%
GOBP_REGULATION_OF_STRIATED_MUSCLE_CELL_DIFFERENTIATION	GOBP_REGULATION_OF_STRIATED_MUSCLE_CELL_DIFFERENTIATION		84	0.383	1.27164	0	0.14491	1	3331	tags=29%, list=17%, signal=34%
GOBP_INTRACILIARY_ANTEROGRADE_TRANSPORT	GOBP_INTRACILIARY_ANTEROGRADE_TRANSPORT		17	0.36378	1.27159	0	0.144694	1	2671	tags=24%, list=13%, signal=27%
GOBP_RESPONSE_TO_HEPATOCYTE_GROWTH_FACTOR	GOBP_RESPONSE_TO_HEPATOCYTE_GROWTH_FACTOR		19	0.550907	1.27127	0	0.144478	1	3670	tags=37%, list=18%, signal=45%
GOBP_HOMOPHILIC_CELL_ADHESION_VIA_PLASMA_MEMBRANE_ADHESION_MOLECULES	GOBP_HOMOPHILIC_CELL_ADHESION_VIA_PLASMA_MEMBRANE_ADHESION_MOLECULES		169	0.505649	1.27088	0	0.144404	1	3131	tags=27%, list=16%, signal=32%
GOBP_LIPID_CATABOLIC_PROCESS	GOBP_LIPID_CATABOLIC_PROCESS		328	0.323359	1.27087	0	0.14419	1	3137	tags=23%, list=16%, signal=27%
GOBP_MAINTENANCE_OF_CELL_NUMBER	GOBP_MAINTENANCE_OF_CELL_NUMBER		180	0.337122	1.27079	0	0.143976	1	3827	tags=30%, list=19%, signal=37%
GOBP_EPITHELIAL_STRUCTURE_MAINTENANCE	GOBP_EPITHELIAL_STRUCTURE_MAINTENANCE		32	0.469555	1.26671	0	0.145804	1	3459	tags=31%, list=17%, signal=38%
GOBP_GLIAL_CELL_APOPTOTIC_PROCESS	GOBP_GLIAL_CELL_APOPTOTIC_PROCESS		16	0.588884	1.27056	0	0.144172	1	2850	tags=44%, list=14%, signal=51%
GOBP_GLIAL_CELL_MIGRATION	GOBP_GLIAL_CELL_MIGRATION		57	0.467583	1.27055	0	0.143959	1	2405	tags=23%, list=12%, signal=26%
GOBP_SENSORY_ORGAN_MORPHOGENESIS	GOBP_SENSORY_ORGAN_MORPHOGENESIS		269	0.364097	1.27045	0	0.144013	1	3011	tags=26%, list=15%, signal=30%
GOBP_WALKING_BEHAVIOR	GOBP_WALKING_BEHAVIOR		34	0.506627	1.27013	0	0.144251	1	5095	tags=44%, list=26%, signal=59%
GOBP_CARDIAC_MUSCLE_TISSUE_MORPHOGENESIS	GOBP_CARDIAC_MUSCLE_TISSUE_MORPHOGENESIS		59	0.43676	1.26907	0	0.145439	1	3949	tags=34%, list=20%, signal=42%
GOBP_CALCIUM_ION_TRANSMEMBRANE_TRANSPORT_VIA_HIGH_VOLTAGE_GATED_CALCIUM_CHANNEL	GOBP_CALCIUM_ION_TRANSMEMBRANE_TRANSPORT_VIA_HIGH_VOLTAGE_GATED_CALCIUM_CHANNEL		16	0.731612	1.26871	0	0.145439	1	2027	tags=38%, list=10%, signal=42%
GOBP_PHOSPHOLIPID_METABOLIC_PROCESS	GOBP_PHOSPHOLIPID_METABOLIC_PROCESS		372	0.331162	1.26843	0	0.145227	1	4187	tags=32%, list=21%, signal=39%
GOBP_MULTICELLULAR_ORGANISMAL_RESPONSE_TO_STRESS	GOBP_MULTICELLULAR_ORGANISMAL_RESPONSE_TO_STRESS		91	0.333582	1.26828	0	0.144803	1	4668	tags=27%, list=23%, signal=36%
GOBP_NEGATIVE_REGULATION_OF_DNA_BIOSYNTHETIC_PROCESS	GOBP_NEGATIVE_REGULATION_OF_DNA_BIOSYNTHETIC_PROCESS		38	0.364873	1.26799	0	0.145065	1	1539	tags=16%, list=8%, signal=17%
GOBP_ORGAN_GROWTH	GOBP_ORGAN_GROWTH		162	0.43115	1.26791	0	0.144854	1	4305	tags=35%, list=22%, signal=44%
GOBP_REGULATION_OF_DEFENSE_RESPONSE_TO_VIRUS	GOBP_REGULATION_OF_DEFENSE_RESPONSE_TO_VIRUS		77	0.3565	1.2678	0	0.144782	1	3814	tags=32%, list=19%, signal=40%
GOBP_REGULATION_OF_VIRAL_ENTRY_INTO_HOST_CELL	GOBP_REGULATION_OF_VIRAL_ENTRY_INTO_HOST_CELL		48	0.370502	1.26754	0	0.144714	1	2987	tags=25%, list=15%, signal=29%
GOBP_GOLGI_TO_ENDOSOME_TRANSPORT	GOBP_GOLGI_TO_ENDOSOME_TRANSPORT		17	0.687231	1.26714	0	0.145187	1	2445	tags=53%, list=12%, signal=60%
GOBP_EPITHELIAL_TO_MESENCHYMAL_TRANSITION	GOBP_EPITHELIAL_TO_MESENCHYMAL_TRANSITION		162	0.37764	1.25189	0	0.157754	1	3208	tags=30%, list=16%, signal=35%
GOBP_RESPONSE_TO_SALT	GOBP_RESPONSE_TO_SALT		382	0.284811	1.26641	0	0.145735	1	3709	tags=23%, list=19%, signal=28%
GOBP_CELLULAR_RESPONSE_TO_VIRUS	GOBP_CELLULAR_RESPONSE_TO_VIRUS		76	0.358812	1.26615	0	0.145976	1	4166	tags=25%, list=21%, signal=31%
GOBP_RESPONSE_TO_NUTRIENT	GOBP_RESPONSE_TO_NUTRIENT		154	0.398878	1.26528	0	0.147116	1	1893	tags=21%, list=9%, signal=23%
GOBP_SYNAPTIC_VESICLE_LOCALIZATION	GOBP_SYNAPTIC_VESICLE_LOCALIZATION		54	0.358739	1.26495	0	0.148885	1	3739	tags=30%, list=19%, signal=36%
GOBP_NEGATIVE_REGULATION_OF_IMMUNE_SYSTEM_PROCESS	GOBP_NEGATIVE_REGULATION_OF_IMMUNE_SYSTEM_PROCESS		463	0.277447	1.26479	0	0.149109	1	2633	tags=16%, list=13%, signal=18%
GOBP_INTERFERON_ALPHA_PRODUCTION	GOBP_INTERFERON_ALPHA_PRODUCTION		28	0.353683	1.26467	0	0.148896	1	3171	tags=29%, list=16%, signal=34%
GOBP_CARDIAC_CHAMBER_MORPHOGENESIS	GOBP_CARDIAC_CHAMBER_MORPHOGENESIS		124	0.373723	1.26444	0	0.14877	1	1815	tags=19%, list=9%, signal=21%
GOBP_CARDIAC_MUSCLE_CELL_ACTION_POTENTIAL	GOBP_CARDIAC_MUSCLE_CELL_ACTION_POTENTIAL		74	0.527578	1.2643	0	0.148928	1	2917	tags=28%, list=15%, signal=33%
GOBP_CARTILAGE_DEVELOPMENT_INVOLVED_IN_ENDOCHONDRAL_BONE_MORPHOGENESIS	GOBP_CARTILAGE_DEVELOPMENT_INVOLVED_IN_ENDOCHONDRAL_BONE_MORPHOGENESIS		33	0.609111	1.26421	0	0.148886	1	3726	tags=42%, list=19%, signal=52%
GOBP_REGULATION_OF_ORGANIC_ACID_TRANSPORT	GOBP_REGULATION_OF_ORGANIC_ACID_TRANSPORT		79	0.361171	1.26402	0	0.148865	1	1823	tags=18%, list=9%, signal=19%
GOBP_NEGATIVE_REGULATION_OF_LIPASE_ACTIVITY	GOBP_NEGATIVE_REGULATION_OF_LIPASE_ACTIVITY		16	0.450011	1.26384	0	0.148583	1	1646	tags=25%, list=8%, signal=27%
GOBP_MIRNA_PROCESSING	GOBP_MIRNA_PROCESSING		45	0.516299	1.26352	0	0.148919	1	4286	tags=44%, list=21%, signal=56%
GOBP_LEARNING	GOBP_LEARNING		152	0.361018	1.26303	0	0.149056	1	2955	tags=22%, list=15%, signal=25%
GOBP_REGULATION_OF_MYELOID_LEUKOCYTE_DIFFERENTIATION	GOBP_REGULATION_OF_MYELOID_LEUKOCYTE_DIFFERENTIATION		119	0.403178	1.26266	0	0.149585	1	2230	tags=22%, list=11%, signal=24%
GOBP_ADIPOSE_TISSUE_DEVELOPMENT	GOBP_ADIPOSE_TISSUE_DEVELOPMENT		52	0.441086	1.26254	0	0.149509	1	4164	tags=40%, list=21%, signal=51%
GOBP_SPECIFICATION_OF_SYMMETRY	GOBP_SPECIFICATION_OF_SYMMETRY		137	0.351091	1.26244	0	0.149468	1	4456	tags=32%, list=22%, signal=41%
GOBP_POSITIVE_REGULATION_OF_POTASSIUM_ION_TRANSMEMBRANE_TRANSPORTER_ACTIVITY	GOBP_POSITIVE_REGULATION_OF_POTASSIUM_ION_TRANSMEMBRANE_TRANSPORTER_ACTIVITY		28	0.492633	1.26236	0	0.149391	1	2586	tags=25%, list=13%, signal=29%
GOBP_CAMERA_TYPE_EYE_MORPHOGENESIS	GOBP_CAMERA_TYPE_EYE_MORPHOGENESIS		127	0.351199	1.26201	0	0.149704	1	2753	tags=28%, list=14%, signal=32%
GOBP_INFLAMMASOME_COMPLEX_ASSEMBLY	GOBP_INFLAMMASOME_COMPLEX_ASSEMBLY		38	0.346118	1.26196	0	0.149495	1	4798	tags=32%, list=24%, signal=41%
GOBP_REGULATION_OF_PROTEIN_SECRETION	GOBP_REGULATION_OF_PROTEIN_SECRETION		258	0.330238	1.26094	0	0.150767	1	2737	tags=21%, list=14%, signal=24%
GOBP_SODIUM_ION_IMPORT_ACROSS_PLASMA_MEMBRANE	GOBP_SODIUM_ION_IMPORT_ACROSS_PLASMA_MEMBRANE		23	0.439727	1.2607	0	0.151007	1	2563	tags=30%, list=13%, signal=35%
GOBP_REGULATION_OF_PROTEIN_POLYUBIQUITINATION	GOBP_REGULATION_OF_PROTEIN_POLYUBIQUITINATION		29	0.351723	1.26022	0	0.151245	1	4554	tags=34%, list=23%, signal=45%
GOBP_MESENCHYMAL_CELL_DIFFERENTIATION	GOBP_MESENCHYMAL_CELL_DIFFERENTIATION		244	0.334499	1.26006	0	0.151035	1	3726	tags=30%, list=19%, signal=36%
GOBP_PHOSPHATIDYLETHANOLAMINE_METABOLIC_PROCESS	GOBP_PHOSPHATIDYLETHANOLAMINE_METABOLIC_PROCESS		28	0.367612	1.25982	0	0.151221	1	4468	tags=29%, list=22%, signal=37%
GOBP_DORSAL_VENTRAL_NEURAL_TUBE_PATTERNING	GOBP_DORSAL_VENTRAL_NEURAL_TUBE_PATTERNING		23	0.534822	1.25976	0	0.151136	1	3473	tags=43%, list=17%, signal=53%
GOBP_POSITIVE_REGULATION_OF_SMOOTH_MUSCLE_CELL_PROLIFERATION	GOBP_POSITIVE_REGULATION_OF_SMOOTH_MUSCLE_CELL_PROLIFERATION		82	0.412112	1.25942	0	0.151741	1	2103	tags=23%, list=11%, signal=26%
GOBP_RENAL_TUBULE_DEVELOPMENT	GOBP_RENAL_TUBULE_DEVELOPMENT		100	0.41908	1.2594	0	0.151667	1	3515	tags=31%, list=18%, signal=37%
GOBP_SYMPATHETIC_NERVOUS_SYSTEM_DEVELOPMENT	GOBP_SYMPATHETIC_NERVOUS_SYSTEM_DEVELOPMENT		22	0.408838	1.25817	0	0.152915	1	2208	tags=27%, list=11%, signal=31%
GOBP_SKELETAL_SYSTEM_MORPHOGENESIS	GOBP_SKELETAL_SYSTEM_MORPHOGENESIS		227	0.355699	1.25784	0	0.152966	1	3726	tags=25%, list=19%, signal=31%
GOBP_AMMONIUM_ION_METABOLIC_PROCESS	GOBP_AMMONIUM_ION_METABOLIC_PROCESS		23	0.600731	1.25767	0	0.153014	1	2287	tags=30%, list=11%, signal=34%
GOBP_POSITIVE_REGULATION_OF_PROTEIN_EXPORT_FROM_NUCLEUS	GOBP_POSITIVE_REGULATION_OF_PROTEIN_EXPORT_FROM_NUCLEUS		17	0.371038	1.25737	0	0.153154	1	1413	tags=24%, list=7%, signal=25%
GOBP_MAST_CELL_MEDIATED_IMMUNITY	GOBP_MAST_CELL_MEDIATED_IMMUNITY		59	0.298521	1.25726	0	0.152944	1	2540	tags=20%, list=13%, signal=23%
GOBP_ATRIAL_SEPTUM_DEVELOPMENT	GOBP_ATRIAL_SEPTUM_DEVELOPMENT		23	0.424547	1.25708	0	0.152659	1	2492	tags=26%, list=12%, signal=30%
GOBP_PURINE_RIBONUCLEOSIDE_METABOLIC_PROCESS	GOBP_PURINE_RIBONUCLEOSIDE_METABOLIC_PROCESS		21	0.322239	1.25698	0	0.152451	1	1920	tags=19%, list=10%, signal=21%
GOBP_LEFT_RIGHT_AXIS_SPECIFICATION	GOBP_LEFT_RIGHT_AXIS_SPECIFICATION		15	0.470874	1.2545	0	0.156064	1	2632	tags=40%, list=13%, signal=46%
GOBP_RNA_MEDIATED_GENE_SILENCING	GOBP_RNA_MEDIATED_GENE_SILENCING		121	0.374516	1.25448	0	0.155853	1	4518	tags=37%, list=23%, signal=48%
GOBP_NEUROTRANSMITTER_METABOLIC_PROCESS	GOBP_NEUROTRANSMITTER_METABOLIC_PROCESS		26	0.543797	1.25409	0	0.156019	1	2425	tags=31%, list=12%, signal=35%
GOBP_HOMEOSTASIS_OF_NUMBER_OF_CELLS_WITHIN_A_TISSUE	GOBP_HOMEOSTASIS_OF_NUMBER_OF_CELLS_WITHIN_A_TISSUE		31	0.435617	1.25382	0	0.156132	1	3145	tags=35%, list=16%, signal=42%
GOBP_STRIATED_MUSCLE_CELL_DEVELOPMENT	GOBP_STRIATED_MUSCLE_CELL_DEVELOPMENT		70	0.339416	1.25361	0	0.155922	1	2341	tags=23%, list=12%, signal=26%
GOBP_WOUND_HEALING	GOBP_WOUND_HEALING		431	0.30053	1.25359	0	0.155711	1	3974	tags=30%, list=20%, signal=37%
GOBP_REGULATION_OF_ENDOTHELIAL_CELL_DEVELOPMENT	GOBP_REGULATION_OF_ENDOTHELIAL_CELL_DEVELOPMENT		18	0.47228	1.2535	0	0.155502	1	2135	tags=33%, list=11%, signal=37%
GOBP_REGULATION_OF_CARDIAC_MUSCLE_CELL_DIFFERENTIATION	GOBP_REGULATION_OF_CARDIAC_MUSCLE_CELL_DIFFERENTIATION		16	0.728746	1.25342	0	0.155761	1	3051	tags=56%, list=15%, signal=66%
GOBP_SYNAPSE_ASSEMBLY	GOBP_SYNAPSE_ASSEMBLY		195	0.409962	1.25339	0	0.155552	1	3995	tags=28%, list=20%, signal=35%
GOBP_REGULATION_OF_TRANS_SYNAPTIC_SIGNALING	GOBP_REGULATION_OF_TRANS_SYNAPTIC_SIGNALING		468	0.283494	1.2524	0	0.157003	1	2912	tags=17%, list=15%, signal=20%
GOBP_GLOMERULAR_EPITHELIAL_CELL_DIFFERENTIATION	GOBP_GLOMERULAR_EPITHELIAL_CELL_DIFFERENTIATION		23	0.761106	1.23945	0	0.168517	1	2715	tags=43%, list=14%, signal=50%
GOBP_CEREBRAL_CORTEX_DEVELOPMENT	GOBP_CEREBRAL_CORTEX_DEVELOPMENT		126	0.328325	1.25166	0	0.157797	1	4256	tags=29%, list=21%, signal=36%
GOBP_NEUTRAL_AMINO_ACID_TRANSPORT	GOBP_NEUTRAL_AMINO_ACID_TRANSPORT		58	0.364859	1.25101	0	0.158886	1	1965	tags=22%, list=10%, signal=25%
GOBP_MYELOID_CELL_HOMEOSTASIS	GOBP_MYELOID_CELL_HOMEOSTASIS		169	0.302736	1.25099	0	0.158675	1	3153	tags=27%, list=16%, signal=31%
GOBP_ARTERY_DEVELOPMENT	GOBP_ARTERY_DEVELOPMENT		100	0.343655	1.25093	0	0.158594	1	1846	tags=20%, list=9%, signal=22%
GOBP_NEGATIVE_REGULATION_OF_GROWTH	GOBP_NEGATIVE_REGULATION_OF_GROWTH		243	0.284272	1.25043	0	0.158635	1	3458	tags=25%, list=17%, signal=30%
GOBP_MEMBRANE_FUSION	GOBP_MEMBRANE_FUSION		183	0.292503	1.24996	0	0.158919	1	2787	tags=20%, list=14%, signal=23%
GOBP_IMPORT_ACROSS_PLASMA_MEMBRANE	GOBP_IMPORT_ACROSS_PLASMA_MEMBRANE		206	0.309296	1.24963	0	0.158665	1	2345	tags=17%, list=12%, signal=19%
GOBP_GERM_CELL_DEVELOPMENT	GOBP_GERM_CELL_DEVELOPMENT		314	0.275732	1.24963	0	0.158456	1	3841	tags=20%, list=19%, signal=24%
GOBP_POSITIVE_REGULATION_OF_DEPHOSPHORYLATION	GOBP_POSITIVE_REGULATION_OF_DEPHOSPHORYLATION		60	0.3437	1.24918	0	0.15882	1	2135	tags=18%, list=11%, signal=20%
GOBP_TRANSITION_METAL_ION_TRANSPORT	GOBP_TRANSITION_METAL_ION_TRANSPORT		95	0.32415	1.24905	0	0.158769	1	3848	tags=29%, list=19%, signal=36%
GOBP_REGULATION_OF_RESPONSE_TO_BIOTIC_STIMULUS	GOBP_REGULATION_OF_RESPONSE_TO_BIOTIC_STIMULUS		450	0.286036	1.2489	0	0.158978	1	4118	tags=28%, list=21%, signal=34%
GOBP_SMAD_PROTEIN_SIGNAL_TRANSDUCTION	GOBP_SMAD_PROTEIN_SIGNAL_TRANSDUCTION		83	0.437616	1.24866	0	0.159551	1	3119	tags=31%, list=16%, signal=37%
GOBP_NEGATIVE_REGULATION_OF_ENDOPLASMIC_RETICULUM_STRESS_INDUCED_INTRINSIC_APOPTOTIC_SIGNALING_PATHWAY	GOBP_NEGATIVE_REGULATION_OF_ENDOPLASMIC_RETICULUM_STRESS_INDUCED_INTRINSIC_APOPTOTIC_SIGNALING_PATHWAY		20	0.411043	1.24825	0	0.159708	1	1275	tags=20%, list=6%, signal=21%
GOBP_SYNAPSE_PRUNING	GOBP_SYNAPSE_PRUNING		15	0.574414	1.24805	0	0.159752	1	306	tags=13%, list=2%, signal=14%
GOBP_CARDIOBLAST_DIFFERENTIATION	GOBP_CARDIOBLAST_DIFFERENTIATION		19	0.418391	1.24794	0	0.159958	1	4015	tags=37%, list=20%, signal=46%
GOBP_POSITIVE_REGULATION_OF_SECRETION	GOBP_POSITIVE_REGULATION_OF_SECRETION		315	0.31641	1.24791	0	0.159867	1	2737	tags=19%, list=14%, signal=22%
GOBP_NEURON_PROJECTION_ARBORIZATION	GOBP_NEURON_PROJECTION_ARBORIZATION		32	0.439152	1.24783	0	0.159958	1	1758	tags=22%, list=9%, signal=24%
GOBP_MUSCLE_ORGAN_DEVELOPMENT	GOBP_MUSCLE_ORGAN_DEVELOPMENT		345	0.305382	1.2478	0	0.159877	1	3111	tags=22%, list=16%, signal=26%
GOBP_AXIS_SPECIFICATION	GOBP_AXIS_SPECIFICATION		92	0.367535	1.24764	0	0.159914	1	3119	tags=28%, list=16%, signal=33%
GOBP_POSITIVE_REGULATION_OF_PROTEIN_SECRETION	GOBP_POSITIVE_REGULATION_OF_PROTEIN_SECRETION		144	0.350955	1.24763	0	0.159707	1	3237	tags=25%, list=16%, signal=30%
GOBP_DEVELOPMENTAL_GROWTH_INVOLVED_IN_MORPHOGENESIS	GOBP_DEVELOPMENTAL_GROWTH_INVOLVED_IN_MORPHOGENESIS		232	0.388874	1.24763	0	0.1595	1	3758	tags=32%, list=19%, signal=39%
GOBP_HEART_MORPHOGENESIS	GOBP_HEART_MORPHOGENESIS		257	0.333966	1.24738	0	0.159461	1	3119	tags=23%, list=16%, signal=26%
GOBP_POSITIVE_REGULATION_OF_PROTEIN_BINDING	GOBP_POSITIVE_REGULATION_OF_PROTEIN_BINDING		87	0.328103	1.24718	0	0.160056	1	3749	tags=36%, list=19%, signal=44%
GOBP_GLYCOPROTEIN_METABOLIC_PROCESS	GOBP_GLYCOPROTEIN_METABOLIC_PROCESS		388	0.395635	1.24696	0	0.160127	1	3726	tags=34%, list=19%, signal=41%
GOBP_POSITIVE_REGULATION_OF_TRANSCRIPTION_REGULATORY_REGION_DNA_BINDING	GOBP_POSITIVE_REGULATION_OF_TRANSCRIPTION_REGULATORY_REGION_DNA_BINDING		25	0.435291	1.24632	0	0.160932	1	2208	tags=32%, list=11%, signal=36%
GOBP_REGULATION_OF_ESTABLISHMENT_OR_MAINTENANCE_OF_CELL_POLARITY	GOBP_REGULATION_OF_ESTABLISHMENT_OR_MAINTENANCE_OF_CELL_POLARITY		28	0.52611	1.24612	0	0.161346	1	3422	tags=39%, list=17%, signal=47%
GOBP_PHENOL_CONTAINING_COMPOUND_METABOLIC_PROCESS	GOBP_PHENOL_CONTAINING_COMPOUND_METABOLIC_PROCESS		110	0.375395	1.24401	0	0.163532	1	3219	tags=23%, list=16%, signal=27%
GOBP_REGULATION_OF_AXONOGENESIS	GOBP_REGULATION_OF_AXONOGENESIS		155	0.402553	1.24395	0	0.163495	1	4459	tags=36%, list=22%, signal=46%
GOBP_EXTRACELLULAR_MATRIX_CONSTITUENT_SECRETION	GOBP_EXTRACELLULAR_MATRIX_CONSTITUENT_SECRETION		15	0.516123	1.24378	0	0.16394	1	435	tags=20%, list=2%, signal=20%
GOBP_REGULATION_OF_PHOSPHOLIPID_METABOLIC_PROCESS	GOBP_REGULATION_OF_PHOSPHOLIPID_METABOLIC_PROCESS		35	0.340017	1.24375	0	0.163733	1	2742	tags=20%, list=14%, signal=23%
GOBP_SPINDLE_ORGANIZATION	GOBP_SPINDLE_ORGANIZATION		210	0.255465	1.24364	0	0.16365	1	4201	tags=30%, list=21%, signal=37%
GOBP_MICROTUBULE_POLYMERIZATION_OR_DEPOLYMERIZATION	GOBP_MICROTUBULE_POLYMERIZATION_OR_DEPOLYMERIZATION		129	0.349681	1.24361	0	0.163563	1	4196	tags=36%, list=21%, signal=45%
GOBP_LYMPHOCYTE_CHEMOTAXIS	GOBP_LYMPHOCYTE_CHEMOTAXIS		61	0.357117	1.24255	0	0.165119	1	2122	tags=18%, list=11%, signal=20%
GOBP_CHLORIDE_TRANSPORT	GOBP_CHLORIDE_TRANSPORT		112	0.380314	1.24185	0	0.166938	1	2608	tags=20%, list=13%, signal=22%
GOBP_NEGATIVE_REGULATION_OF_SYNAPTIC_TRANSMISSION	GOBP_NEGATIVE_REGULATION_OF_SYNAPTIC_TRANSMISSION		55	0.438318	1.24177	0	0.167081	1	2005	tags=18%, list=10%, signal=20%
GOBP_REGULATION_OF_INTRACELLULAR_ESTROGEN_RECEPTOR_SIGNALING_PATHWAY	GOBP_REGULATION_OF_INTRACELLULAR_ESTROGEN_RECEPTOR_SIGNALING_PATHWAY		35	0.441446	1.24152	0	0.167451	1	3321	tags=37%, list=17%, signal=44%
GOBP_NEGATIVE_REGULATION_OF_SMOOTH_MUSCLE_CELL_MIGRATION	GOBP_NEGATIVE_REGULATION_OF_SMOOTH_MUSCLE_CELL_MIGRATION		27	0.549575	1.24131	0	0.167241	1	1771	tags=30%, list=9%, signal=32%
GOBP_POSITIVE_REGULATION_OF_RESPONSE_TO_CYTOKINE_STIMULUS	GOBP_POSITIVE_REGULATION_OF_RESPONSE_TO_CYTOKINE_STIMULUS		64	0.341476	1.24126	0	0.167031	1	4279	tags=39%, list=21%, signal=50%
GOBP_TISSUE_MIGRATION	GOBP_TISSUE_MIGRATION		311	0.297502	1.24117	0	0.166941	1	2161	tags=19%, list=11%, signal=21%
GOBP_EMBRYONIC_SKELETAL_SYSTEM_DEVELOPMENT	GOBP_EMBRYONIC_SKELETAL_SYSTEM_DEVELOPMENT		129	0.392506	1.24068	0	0.16783	1	3726	tags=29%, list=19%, signal=35%
GOBP_TOOTH_MINERALIZATION	GOBP_TOOTH_MINERALIZATION		30	0.368379	1.24036	0	0.168528	1	2553	tags=20%, list=13%, signal=23%
GOBP_REGULATION_OF_MYOBLAST_DIFFERENTIATION	GOBP_REGULATION_OF_MYOBLAST_DIFFERENTIATION		73	0.402865	1.24012	0	0.168854	1	2796	tags=25%, list=14%, signal=29%
GOBP_ADENOHYPOPHYSIS_DEVELOPMENT	GOBP_ADENOHYPOPHYSIS_DEVELOPMENT		16	0.524077	1.24009	0	0.168644	1	1848	tags=25%, list=9%, signal=28%
GOBP_REGULATION_OF_PHOSPHATIDYLINOSITOL_3_KINASE_ACTIVITY	GOBP_REGULATION_OF_PHOSPHATIDYLINOSITOL_3_KINASE_ACTIVITY		42	0.42871	1.2399	0	0.168841	1	4064	tags=31%, list=20%, signal=39%
GOBP_POSITIVE_REGULATION_OF_OSTEOBLAST_DIFFERENTIATION	GOBP_POSITIVE_REGULATION_OF_OSTEOBLAST_DIFFERENTIATION		67	0.399984	1.23988	0	0.168534	1	2208	tags=30%, list=11%, signal=33%
GOBP_ACTIN_NUCLEATION	GOBP_ACTIN_NUCLEATION		56	0.336456	1.23984	0	0.168325	1	4254	tags=36%, list=21%, signal=45%
GOBP_CELL_MIGRATION_INVOLVED_IN_GASTRULATION	GOBP_CELL_MIGRATION_INVOLVED_IN_GASTRULATION		15	0.59473	1.23957	0	0.169022	1	2954	tags=27%, list=15%, signal=31%
GOBP_REGULATION_OF_DNA_METHYLATION_DEPENDENT_HETEROCHROMATIN_FORMATION	GOBP_REGULATION_OF_DNA_METHYLATION_DEPENDENT_HETEROCHROMATIN_FORMATION		19	0.440035	1.23951	0	0.168934	1	3729	tags=37%, list=19%, signal=45%
GOBP_NEGATIVE_REGULATION_OF_EPITHELIAL_CELL_DIFFERENTIATION	GOBP_NEGATIVE_REGULATION_OF_EPITHELIAL_CELL_DIFFERENTIATION		48	-0.36652	-1.24487	0	0.170963	1	1813	tags=21%, list=9%, signal=23%
GOBP_ACTIN_FILAMENT_SEVERING	GOBP_ACTIN_FILAMENT_SEVERING		16	0.629984	1.23931	0	0.168309	1	2081	tags=56%, list=10%, signal=63%
GOBP_ACTOMYOSIN_STRUCTURE_ORGANIZATION	GOBP_ACTOMYOSIN_STRUCTURE_ORGANIZATION		197	0.342503	1.23931	0	0.168219	1	3593	tags=31%, list=18%, signal=37%
GOBP_REGULATION_OF_CALCIUM_ION_TRANSPORT	GOBP_REGULATION_OF_CALCIUM_ION_TRANSPORT		255	0.301772	1.23907	0	0.168271	1	2586	tags=18%, list=13%, signal=20%
GOBP_CARDIAC_NEURAL_CREST_CELL_DIFFERENTIATION_INVOLVED_IN_HEART_DEVELOPMENT	GOBP_CARDIAC_NEURAL_CREST_CELL_DIFFERENTIATION_INVOLVED_IN_HEART_DEVELOPMENT		16	0.53531	1.23894	0	0.168297	1	774	tags=19%, list=4%, signal=19%
GOBP_POSITIVE_REGULATION_OF_CELL_SUBSTRATE_JUNCTION_ORGANIZATION	GOBP_POSITIVE_REGULATION_OF_CELL_SUBSTRATE_JUNCTION_ORGANIZATION		31	0.407264	1.2385	0	0.168815	1	1646	tags=29%, list=8%, signal=32%
GOBP_ACTION_POTENTIAL	GOBP_ACTION_POTENTIAL		136	0.42413	1.23844	0	0.168719	1	2917	tags=21%, list=15%, signal=24%
GOBP_PHAGOCYTOSIS_ENGULFMENT	GOBP_PHAGOCYTOSIS_ENGULFMENT		49	0.3921	1.23796	0	0.16945	1	1637	tags=20%, list=8%, signal=22%
GOBP_DEVELOPMENTAL_CELL_GROWTH	GOBP_DEVELOPMENTAL_CELL_GROWTH		222	0.351811	1.23791	0	0.16951	1	3758	tags=29%, list=19%, signal=35%
GOBP_LONG_TERM_SYNAPTIC_POTENTIATION	GOBP_LONG_TERM_SYNAPTIC_POTENTIATION		87	0.332611	1.23735	0	0.169946	1	2699	tags=21%, list=14%, signal=24%
GOBP_NEUROMUSCULAR_PROCESS_CONTROLLING_POSTURE	GOBP_NEUROMUSCULAR_PROCESS_CONTROLLING_POSTURE		18	0.650692	1.23727	0	0.169739	1	3044	tags=33%, list=15%, signal=39%
GOBP_AMEBOIDAL_TYPE_CELL_MIGRATION	GOBP_AMEBOIDAL_TYPE_CELL_MIGRATION		428	0.301845	1.23702	0	0.169671	1	1870	tags=17%, list=9%, signal=18%
GOBP_REGULATION_OF_MYELOID_CELL_DIFFERENTIATION	GOBP_REGULATION_OF_MYELOID_CELL_DIFFERENTIATION		207	0.330917	1.23666	0	0.170458	1	2397	tags=20%, list=12%, signal=22%
GOBP_RESPONSE_TO_MONOSACCHARIDE	GOBP_RESPONSE_TO_MONOSACCHARIDE		194	0.335936	1.2366	0	0.170252	1	2222	tags=19%, list=11%, signal=21%
GOBP_REGULATION_OF_STRESS_ACTIVATED_PROTEIN_KINASE_SIGNALING_CASCADE	GOBP_REGULATION_OF_STRESS_ACTIVATED_PROTEIN_KINASE_SIGNALING_CASCADE		194	0.317374	1.23584	0	0.171988	1	2452	tags=21%, list=12%, signal=24%
GOBP_EXTERNAL_ENCAPSULATING_STRUCTURE_ORGANIZATION	GOBP_EXTERNAL_ENCAPSULATING_STRUCTURE_ORGANIZATION		317	0.350654	1.23554	0	0.172527	1	2338	tags=20%, list=12%, signal=23%
GOBP_T_CELL_DIFFERENTIATION_INVOLVED_IN_IMMUNE_RESPONSE	GOBP_T_CELL_DIFFERENTIATION_INVOLVED_IN_IMMUNE_RESPONSE		79	0.345898	1.23516	0	0.173065	1	3153	tags=25%, list=16%, signal=30%
GOBP_EXOCYTIC_PROCESS	GOBP_EXOCYTIC_PROCESS		85	0.362111	1.23483	0	0.174114	1	2211	tags=20%, list=11%, signal=22%
GOBP_CHRONIC_INFLAMMATORY_RESPONSE	GOBP_CHRONIC_INFLAMMATORY_RESPONSE		20	0.506393	1.234	0	0.175347	1	869	tags=15%, list=4%, signal=16%
GOBP_DENDRITE_MORPHOGENESIS	GOBP_DENDRITE_MORPHOGENESIS		139	0.308261	1.23397	0	0.175137	1	5226	tags=37%, list=26%, signal=49%
GOBP_CELLULAR_RESPONSE_TO_VITAMIN_D	GOBP_CELLULAR_RESPONSE_TO_VITAMIN_D		22	0.396534	1.23375	0	0.175325	1	3483	tags=36%, list=17%, signal=44%
GOBP_SOMATIC_STEM_CELL_POPULATION_MAINTENANCE	GOBP_SOMATIC_STEM_CELL_POPULATION_MAINTENANCE		67	0.406515	1.23358	0	0.175276	1	3153	tags=34%, list=16%, signal=41%
GOBP_CHONDROITIN_SULFATE_PROTEOGLYCAN_BIOSYNTHETIC_PROCESS	GOBP_CHONDROITIN_SULFATE_PROTEOGLYCAN_BIOSYNTHETIC_PROCESS		23	0.534537	1.23322	0	0.175326	1	2704	tags=48%, list=14%, signal=55%
GOBP_REGULATION_OF_EPITHELIAL_CELL_DIFFERENTIATION	GOBP_REGULATION_OF_EPITHELIAL_CELL_DIFFERENTIATION		151	-0.333937	-1.24236	0	0.173363	1	1236	tags=17%, list=6%, signal=18%
GOBP_REGULATION_OF_LIPASE_ACTIVITY	GOBP_REGULATION_OF_LIPASE_ACTIVITY		87	0.323363	1.23308	0	0.175017	1	2451	tags=17%, list=12%, signal=20%
GOBP_TOLL_LIKE_RECEPTOR_9_SIGNALING_PATHWAY	GOBP_TOLL_LIKE_RECEPTOR_9_SIGNALING_PATHWAY		19	0.434683	1.23291	0	0.175295	1	2720	tags=26%, list=14%, signal=30%
GOBP_CARDIAC_CONDUCTION	GOBP_CARDIAC_CONDUCTION		97	0.506242	1.23286	0	0.175099	1	3844	tags=32%, list=19%, signal=39%
GOBP_POSITIVE_REGULATION_OF_CELL_MATRIX_ADHESION	GOBP_POSITIVE_REGULATION_OF_CELL_MATRIX_ADHESION		56	0.311938	1.23277	0	0.175009	1	2801	tags=25%, list=14%, signal=29%
GOBP_NEGATIVE_REGULATION_OF_VASCULATURE_DEVELOPMENT	GOBP_NEGATIVE_REGULATION_OF_VASCULATURE_DEVELOPMENT		102	0.343058	1.23263	0	0.175085	1	2781	tags=23%, list=14%, signal=26%
GOBP_HYPEROSMOTIC_RESPONSE	GOBP_HYPEROSMOTIC_RESPONSE		27	0.453263	1.23257	0	0.174879	1	3528	tags=33%, list=18%, signal=40%
GOBP_STEROID_METABOLIC_PROCESS	GOBP_STEROID_METABOLIC_PROCESS		316	0.28502	1.23245	0	0.174885	1	3641	tags=23%, list=18%, signal=28%
GOBP_CARBOHYDRATE_TRANSPORT	GOBP_CARBOHYDRATE_TRANSPORT		150	0.329171	1.23226	0	0.174692	1	3611	tags=29%, list=18%, signal=36%
GOBP_CHONDROITIN_SULFATE_BIOSYNTHETIC_PROCESS	GOBP_CHONDROITIN_SULFATE_BIOSYNTHETIC_PROCESS		18	0.529291	1.23223	0	0.174487	1	2704	tags=50%, list=14%, signal=58%
GOBP_PROGESTERONE_METABOLIC_PROCESS	GOBP_PROGESTERONE_METABOLIC_PROCESS		16	0.406289	1.23176	0	0.174883	1	3293	tags=44%, list=17%, signal=52%
GOBP_PULMONARY_VALVE_DEVELOPMENT	GOBP_PULMONARY_VALVE_DEVELOPMENT		23	0.404872	1.23155	0	0.175016	1	3119	tags=30%, list=16%, signal=36%
GOBP_RESPONSE_TO_CARBOHYDRATE	GOBP_RESPONSE_TO_CARBOHYDRATE		221	0.310804	1.23079	0	0.175797	1	3473	tags=24%, list=17%, signal=29%
GOBP_HEMATOPOIETIC_PROGENITOR_CELL_DIFFERENTIATION	GOBP_HEMATOPOIETIC_PROGENITOR_CELL_DIFFERENTIATION		132	0.373678	1.23076	0	0.175592	1	4015	tags=33%, list=20%, signal=41%
GOBP_OLEFINIC_COMPOUND_METABOLIC_PROCESS	GOBP_OLEFINIC_COMPOUND_METABOLIC_PROCESS		156	0.281033	1.23073	0	0.175387	1	2055	tags=15%, list=10%, signal=17%
GOBP_RESPONSE_TO_ESTROGEN	GOBP_RESPONSE_TO_ESTROGEN		68	0.31465	1.23068	0	0.175183	1	865	tags=12%, list=4%, signal=12%
GOBP_INTRA_GOLGI_VESICLE_MEDIATED_TRANSPORT	GOBP_INTRA_GOLGI_VESICLE_MEDIATED_TRANSPORT		34	0.530128	1.23057	0	0.174979	1	5000	tags=47%, list=25%, signal=63%
GOBP_RESPONSE_TO_RETINOIC_ACID	GOBP_RESPONSE_TO_RETINOIC_ACID		107	0.334501	1.23052	0	0.175026	1	2924	tags=21%, list=15%, signal=25%
GOBP_REGULATION_OF_JNK_CASCADE	GOBP_REGULATION_OF_JNK_CASCADE		139	0.338315	1.23051	0	0.174823	1	4084	tags=33%, list=20%, signal=41%
GOBP_REGULATION_OF_RECEPTOR_RECYCLING	GOBP_REGULATION_OF_RECEPTOR_RECYCLING		22	0.516548	1.23039	0	0.174886	1	2642	tags=32%, list=13%, signal=37%
GOBP_NEGATIVE_REGULATION_OF_VIRAL_INDUCED_CYTOPLASMIC_PATTERN_RECOGNITION_RECEPTOR_SIGNALING_PATHWAY	GOBP_NEGATIVE_REGULATION_OF_VIRAL_INDUCED_CYTOPLASMIC_PATTERN_RECOGNITION_RECEPTOR_SIGNALING_PATHWAY		20	0.390464	1.23015	0	0.174927	1	4029	tags=40%, list=20%, signal=50%
GOBP_ACTIN_FILAMENT_BASED_TRANSPORT	GOBP_ACTIN_FILAMENT_BASED_TRANSPORT		21	0.671224	1.2297	0	0.176387	1	4192	tags=57%, list=21%, signal=72%
GOBP_REGULATION_OF_SYNAPSE_STRUCTURE_OR_ACTIVITY	GOBP_REGULATION_OF_SYNAPSE_STRUCTURE_OR_ACTIVITY		237	0.356419	1.2296	0	0.176293	1	2208	tags=19%, list=11%, signal=21%
GOBP_REGULATION_OF_BEHAVIOR	GOBP_REGULATION_OF_BEHAVIOR		74	0.347992	1.22927	0	0.176435	1	3462	tags=23%, list=17%, signal=28%
GOBP_FUCOSE_METABOLIC_PROCESS	GOBP_FUCOSE_METABOLIC_PROCESS		16	0.61905	1.22925	0	0.176232	1	4096	tags=50%, list=21%, signal=63%
GOBP_PEPTIDYL_CYSTEINE_MODIFICATION	GOBP_PEPTIDYL_CYSTEINE_MODIFICATION		48	0.431087	1.229	0	0.176415	1	4059	tags=31%, list=20%, signal=39%
GOBP_VESICLE_ORGANIZATION	GOBP_VESICLE_ORGANIZATION		363	0.247051	1.22858	0	0.177231	1	4532	tags=29%, list=23%, signal=37%
GOBP_T_CELL_RECEPTOR_SIGNALING_PATHWAY	GOBP_T_CELL_RECEPTOR_SIGNALING_PATHWAY		131	0.322531	1.22852	0	0.177028	1	3013	tags=23%, list=15%, signal=27%
GOBP_REGULATION_OF_VASCULAR_PERMEABILITY	GOBP_REGULATION_OF_VASCULAR_PERMEABILITY		48	0.396617	1.22815	0	0.177224	1	2857	tags=27%, list=14%, signal=32%
GOBP_REGULATION_OF_ORGAN_GROWTH	GOBP_REGULATION_OF_ORGAN_GROWTH		87	0.353637	1.22787	0	0.177423	1	4290	tags=33%, list=21%, signal=42%
GOBP_CELL_CELL_ADHESION_MEDIATED_BY_CADHERIN	GOBP_CELL_CELL_ADHESION_MEDIATED_BY_CADHERIN		48	0.38215	1.22774	0	0.17722	1	3063	tags=29%, list=15%, signal=34%
GOBP_NEGATIVE_REGULATION_OF_RESPONSE_TO_WOUNDING	GOBP_NEGATIVE_REGULATION_OF_RESPONSE_TO_WOUNDING		88	0.354051	1.2276	0	0.177267	1	2874	tags=25%, list=14%, signal=29%
GOBP_ENDOCHONDRAL_BONE_MORPHOGENESIS	GOBP_ENDOCHONDRAL_BONE_MORPHOGENESIS		59	0.471742	1.22754	0	0.177065	1	3726	tags=36%, list=19%, signal=44%
GOBP_REGULATION_OF_CHEMOTAXIS	GOBP_REGULATION_OF_CHEMOTAXIS		224	0.319246	1.22746	0	0.177368	1	2954	tags=22%, list=15%, signal=25%
GOBP_ADULT_LOCOMOTORY_BEHAVIOR	GOBP_ADULT_LOCOMOTORY_BEHAVIOR		81	0.481262	1.22736	0	0.177167	1	3044	tags=23%, list=15%, signal=28%
GOBP_NEGATIVE_REGULATION_OF_EPITHELIAL_CELL_PROLIFERATION	GOBP_NEGATIVE_REGULATION_OF_EPITHELIAL_CELL_PROLIFERATION		138	0.313395	1.23311	0	0.175225	1	2710	tags=22%, list=14%, signal=26%
GOBP_REGULATION_OF_RIG_I_SIGNALING_PATHWAY	GOBP_REGULATION_OF_RIG_I_SIGNALING_PATHWAY		20	0.481172	1.22684	0	0.177003	1	3509	tags=40%, list=18%, signal=48%
GOBP_ENDOCARDIAL_CUSHION_FORMATION	GOBP_ENDOCARDIAL_CUSHION_FORMATION		31	0.36554	1.22633	0	0.177821	1	3051	tags=32%, list=15%, signal=38%
GOBP_POSITIVE_REGULATION_OF_RESPONSE_TO_WOUNDING	GOBP_POSITIVE_REGULATION_OF_RESPONSE_TO_WOUNDING		70	0.368724	1.22549	0	0.178758	1	2075	tags=27%, list=10%, signal=30%
GOBP_MYOTUBE_CELL_DEVELOPMENT	GOBP_MYOTUBE_CELL_DEVELOPMENT		41	0.326491	1.2254	0	0.178506	1	2509	tags=20%, list=13%, signal=22%
GOBP_REGULATION_OF_RAS_PROTEIN_SIGNAL_TRANSDUCTION	GOBP_REGULATION_OF_RAS_PROTEIN_SIGNAL_TRANSDUCTION		184	0.333328	1.22537	0	0.178305	1	3670	tags=32%, list=18%, signal=39%
GOBP_MYELOID_CELL_DIFFERENTIATION	GOBP_MYELOID_CELL_DIFFERENTIATION		414	0.28738	1.22417	0	0.179676	1	3099	tags=23%, list=16%, signal=27%
GOBP_PULMONARY_VALVE_MORPHOGENESIS	GOBP_PULMONARY_VALVE_MORPHOGENESIS		19	0.39535	1.22361	0	0.180649	1	3119	tags=32%, list=16%, signal=37%
GOBP_RESPONSE_TO_INTERLEUKIN_17	GOBP_RESPONSE_TO_INTERLEUKIN_17		16	0.381581	1.22354	0	0.180548	1	3211	tags=38%, list=16%, signal=45%
GOBP_AMIDE_CATABOLIC_PROCESS	GOBP_AMIDE_CATABOLIC_PROCESS		20	0.443092	1.22348	0	0.180347	1	650	tags=15%, list=3%, signal=15%
GOBP_REGULATION_OF_INTRACELLULAR_TRANSPORT	GOBP_REGULATION_OF_INTRACELLULAR_TRANSPORT		328	0.265458	1.22339	0	0.180385	1	4073	tags=28%, list=20%, signal=35%
GOBP_MONONUCLEAR_CELL_MIGRATION	GOBP_MONONUCLEAR_CELL_MIGRATION		199	0.321889	1.22299	0	0.180324	1	2300	tags=16%, list=12%, signal=18%
GOBP_REGULATION_OF_INNATE_IMMUNE_RESPONSE	GOBP_REGULATION_OF_INNATE_IMMUNE_RESPONSE		364	0.283014	1.22244	0	0.181093	1	4118	tags=28%, list=21%, signal=35%
GOBP_CARDIAC_VENTRICLE_DEVELOPMENT	GOBP_CARDIAC_VENTRICLE_DEVELOPMENT		124	0.460945	1.22236	0	0.18154	1	3119	tags=31%, list=16%, signal=36%
GOBP_PHOSPHOLIPID_CATABOLIC_PROCESS	GOBP_PHOSPHOLIPID_CATABOLIC_PROCESS		54	0.498911	1.22213	0	0.181868	1	2435	tags=30%, list=12%, signal=34%
GOBP_REGULATION_OF_SYNAPTIC_PLASTICITY	GOBP_REGULATION_OF_SYNAPTIC_PLASTICITY		192	0.287343	1.22199	0	0.181924	1	2561	tags=18%, list=13%, signal=21%
GOBP_MEMORY	GOBP_MEMORY		124	0.293929	1.2218	0	0.181522	1	2955	tags=19%, list=15%, signal=22%
GOBP_REPLACEMENT_OSSIFICATION	GOBP_REPLACEMENT_OSSIFICATION		30	0.357568	1.22176	0	0.181559	1	3726	tags=33%, list=19%, signal=41%
GOBP_NATURAL_KILLER_CELL_DIFFERENTIATION	GOBP_NATURAL_KILLER_CELL_DIFFERENTIATION		25	0.413468	1.22128	0	0.182031	1	4189	tags=40%, list=21%, signal=51%
GOBP_INTRACELLULAR_POTASSIUM_ION_HOMEOSTASIS	GOBP_INTRACELLULAR_POTASSIUM_ION_HOMEOSTASIS		15	0.669359	1.22122	0	0.182246	1	3641	tags=33%, list=18%, signal=41%
GOBP_MUCOPOLYSACCHARIDE_METABOLIC_PROCESS	GOBP_MUCOPOLYSACCHARIDE_METABOLIC_PROCESS		96	0.373983	1.22028	0	0.183389	1	3254	tags=34%, list=16%, signal=41%
GOBP_PROTEOGLYCAN_METABOLIC_PROCESS	GOBP_PROTEOGLYCAN_METABOLIC_PROCESS		95	0.49028	1.22026	0	0.183188	1	4291	tags=45%, list=22%, signal=57%
GOBP_MOTOR_BEHAVIOR	GOBP_MOTOR_BEHAVIOR		18	0.739712	1.21998	0	0.183242	1	3726	tags=67%, list=19%, signal=82%
GOBP_REGULATION_OF_PROTEIN_IMPORT_INTO_NUCLEUS	GOBP_REGULATION_OF_PROTEIN_IMPORT_INTO_NUCLEUS		58	0.30639	1.2191	0	0.184706	1	2918	tags=22%, list=15%, signal=26%
GOBP_POSITIVE_REGULATION_OF_PEPTIDE_SECRETION	GOBP_POSITIVE_REGULATION_OF_PEPTIDE_SECRETION		109	0.392305	1.21859	0	0.185832	1	3521	tags=25%, list=18%, signal=30%
GOBP_POSITIVE_REGULATION_OF_PHAGOCYTOSIS	GOBP_POSITIVE_REGULATION_OF_PHAGOCYTOSIS		70	0.387985	1.21819	0	0.186549	1	3026	tags=20%, list=15%, signal=23%
GOBP_POST_EMBRYONIC_DEVELOPMENT	GOBP_POST_EMBRYONIC_DEVELOPMENT		92	0.468845	1.21778	0	0.188234	1	3067	tags=34%, list=15%, signal=40%
GOBP_EXTRACELLULAR_TRANSPORT	GOBP_EXTRACELLULAR_TRANSPORT		44	0.361216	1.21776	0	0.18803	1	2913	tags=23%, list=15%, signal=27%
GOBP_REGULATION_OF_REACTIVE_OXYGEN_SPECIES_BIOSYNTHETIC_PROCESS	GOBP_REGULATION_OF_REACTIVE_OXYGEN_SPECIES_BIOSYNTHETIC_PROCESS		41	0.325032	1.21768	0	0.187825	1	1744	tags=17%, list=9%, signal=19%
GOBP_CARDIAC_MUSCLE_CELL_ACTION_POTENTIAL_INVOLVED_IN_CONTRACTION	GOBP_CARDIAC_MUSCLE_CELL_ACTION_POTENTIAL_INVOLVED_IN_CONTRACTION		50	0.54394	1.21742	0	0.187627	1	3801	tags=36%, list=19%, signal=44%
GOBP_CORONARY_VASCULATURE_DEVELOPMENT	GOBP_CORONARY_VASCULATURE_DEVELOPMENT		46	0.484476	1.21737	0	0.187527	1	3119	tags=37%, list=16%, signal=44%
GOBP_POSITIVE_REGULATION_OF_NATURAL_KILLER_CELL_MEDIATED_CYTOTOXICITY	GOBP_POSITIVE_REGULATION_OF_NATURAL_KILLER_CELL_MEDIATED_CYTOTOXICITY		27	0.427598	1.21733	0	0.187324	1	2551	tags=30%, list=13%, signal=34%
GOBP_S_ADENOSYLMETHIONINE_METABOLIC_PROCESS	GOBP_S_ADENOSYLMETHIONINE_METABOLIC_PROCESS		16	0.274525	1.21704	0	0.187747	1	5316	tags=31%, list=27%, signal=43%
GOBP_POSITIVE_REGULATION_OF_GLUCOSE_IMPORT	GOBP_POSITIVE_REGULATION_OF_GLUCOSE_IMPORT		36	0.414333	1.2168	0	0.187977	1	3606	tags=33%, list=18%, signal=41%
GOBP_CELLULAR_LIPID_CATABOLIC_PROCESS	GOBP_CELLULAR_LIPID_CATABOLIC_PROCESS		220	0.31363	1.21528	0	0.190128	1	3137	tags=25%, list=16%, signal=29%
GOBP_REGULATION_OF_CALCIUM_ION_TRANSMEMBRANE_TRANSPORT	GOBP_REGULATION_OF_CALCIUM_ION_TRANSMEMBRANE_TRANSPORT		177	0.326074	1.21518	0	0.190021	1	2424	tags=18%, list=12%, signal=20%
GOBP_PYRIMIDINE_CONTAINING_COMPOUND_CATABOLIC_PROCESS	GOBP_PYRIMIDINE_CONTAINING_COMPOUND_CATABOLIC_PROCESS		42	0.409687	1.21443	0	0.190521	1	2324	tags=29%, list=12%, signal=32%
GOBP_REGULATION_OF_LEUKOCYTE_DIFFERENTIATION	GOBP_REGULATION_OF_LEUKOCYTE_DIFFERENTIATION		314	0.297376	1.21425	0	0.190446	1	2272	tags=16%, list=11%, signal=18%
GOBP_BLOOD_VESSEL_ENDOTHELIAL_CELL_PROLIFERATION_INVOLVED_IN_SPROUTING_ANGIOGENESIS	GOBP_BLOOD_VESSEL_ENDOTHELIAL_CELL_PROLIFERATION_INVOLVED_IN_SPROUTING_ANGIOGENESIS		24	0.466856	1.21372	0	0.190902	1	283	tags=17%, list=1%, signal=17%
GOBP_NEURAL_TUBE_FORMATION	GOBP_NEURAL_TUBE_FORMATION		105	0.351566	1.21333	0	0.19057	1	2710	tags=29%, list=14%, signal=33%
GOBP_NEGATIVE_REGULATION_OF_SUPRAMOLECULAR_FIBER_ORGANIZATION	GOBP_NEGATIVE_REGULATION_OF_SUPRAMOLECULAR_FIBER_ORGANIZATION		158	0.346582	1.21293	0	0.191088	1	3882	tags=34%, list=19%, signal=41%
GOBP_ESTABLISHMENT_OF_ORGANELLE_LOCALIZATION	GOBP_ESTABLISHMENT_OF_ORGANELLE_LOCALIZATION		444	0.247318	1.2129	0	0.190885	1	4300	tags=28%, list=22%, signal=35%
GOBP_RENAL_SYSTEM_PROCESS_INVOLVED_IN_REGULATION_OF_BLOOD_VOLUME	GOBP_RENAL_SYSTEM_PROCESS_INVOLVED_IN_REGULATION_OF_BLOOD_VOLUME		15	0.376458	1.21287	0	0.190815	1	456	tags=13%, list=2%, signal=14%
GOBP_NEPHRON_EPITHELIUM_DEVELOPMENT	GOBP_NEPHRON_EPITHELIUM_DEVELOPMENT		116	0.397713	1.21198	0	0.192972	1	3726	tags=31%, list=19%, signal=38%
GOBP_TRIPARTITE_REGIONAL_SUBDIVISION	GOBP_TRIPARTITE_REGIONAL_SUBDIVISION		16	0.389581	1.21194	0	0.192768	1	2756	tags=19%, list=14%, signal=22%
GOBP_SODIUM_ION_TRANSMEMBRANE_TRANSPORT	GOBP_SODIUM_ION_TRANSMEMBRANE_TRANSPORT		177	0.306894	1.2104	0	0.195309	1	2917	tags=20%, list=15%, signal=23%
GOBP_COCHLEA_MORPHOGENESIS	GOBP_COCHLEA_MORPHOGENESIS		24	0.431989	1.21033	0	0.195204	1	1134	tags=13%, list=6%, signal=13%
GOBP_REGULATION_OF_TRANSLATIONAL_INITIATION_IN_RESPONSE_TO_STRESS	GOBP_REGULATION_OF_TRANSLATIONAL_INITIATION_IN_RESPONSE_TO_STRESS		15	0.334161	1.21023	0	0.194815	1	3475	tags=33%, list=17%, signal=40%
GOBP_CRANIAL_SKELETAL_SYSTEM_DEVELOPMENT	GOBP_CRANIAL_SKELETAL_SYSTEM_DEVELOPMENT		72	0.309609	1.21006	0	0.195446	1	3726	tags=28%, list=19%, signal=34%
GOBP_POSITIVE_REGULATION_OF_BLOOD_VESSEL_ENDOTHELIAL_CELL_MIGRATION	GOBP_POSITIVE_REGULATION_OF_BLOOD_VESSEL_ENDOTHELIAL_CELL_MIGRATION		53	0.368739	1.20989	0	0.1958	1	2103	tags=21%, list=11%, signal=23%
GOBP_TERTIARY_ALCOHOL_METABOLIC_PROCESS	GOBP_TERTIARY_ALCOHOL_METABOLIC_PROCESS		22	0.477185	1.20985	0	0.195595	1	3976	tags=36%, list=20%, signal=45%
GOBP_CELL_MATURATION	GOBP_CELL_MATURATION		183	0.307641	1.20985	0	0.195391	1	3026	tags=19%, list=15%, signal=22%
GOBP_LATERAL_MESODERM_DEVELOPMENT	GOBP_LATERAL_MESODERM_DEVELOPMENT		15	0.452165	1.20958	0	0.196027	1	3117	tags=27%, list=16%, signal=32%
GOBP_RAS_PROTEIN_SIGNAL_TRANSDUCTION	GOBP_RAS_PROTEIN_SIGNAL_TRANSDUCTION		332	0.319254	1.209	0	0.196931	1	4196	tags=34%, list=21%, signal=42%
GOBP_REGULATION_OF_CELLULAR_EXTRAVASATION	GOBP_REGULATION_OF_CELLULAR_EXTRAVASATION		41	0.372399	1.20806	0	0.198577	1	2052	tags=20%, list=10%, signal=22%
GOBP_RETINA_MORPHOGENESIS_IN_CAMERA_TYPE_EYE	GOBP_RETINA_MORPHOGENESIS_IN_CAMERA_TYPE_EYE		61	0.399439	1.20732	0	0.199174	1	3609	tags=39%, list=18%, signal=48%
GOBP_CELL_CELL_ADHESION_VIA_PLASMA_MEMBRANE_ADHESION_MOLECULES	GOBP_CELL_CELL_ADHESION_VIA_PLASMA_MEMBRANE_ADHESION_MOLECULES		278	0.38915	1.20681	0	0.199831	1	2858	tags=22%, list=14%, signal=25%
GOBP_REGULATION_OF_ANATOMICAL_STRUCTURE_SIZE	GOBP_REGULATION_OF_ANATOMICAL_STRUCTURE_SIZE		487	0.306859	1.20624	0	0.20042	1	4212	tags=29%, list=21%, signal=35%
GOBP_REGULATION_OF_NUCLEOCYTOPLASMIC_TRANSPORT	GOBP_REGULATION_OF_NUCLEOCYTOPLASMIC_TRANSPORT		107	0.260643	1.20616	0	0.200144	1	3868	tags=27%, list=19%, signal=33%
GOBP_DIGESTIVE_SYSTEM_DEVELOPMENT	GOBP_DIGESTIVE_SYSTEM_DEVELOPMENT		145	0.425338	1.20608	0	0.200258	1	3804	tags=32%, list=19%, signal=40%
GOBP_TELENCEPHALON_GLIAL_CELL_MIGRATION	GOBP_TELENCEPHALON_GLIAL_CELL_MIGRATION		27	0.589701	1.20529	0	0.201264	1	4256	tags=41%, list=21%, signal=52%
GOBP_RESPONSE_TO_HEAT	GOBP_RESPONSE_TO_HEAT		106	0.288911	1.20487	0	0.201741	1	3238	tags=21%, list=16%, signal=25%
GOBP_FLUID_TRANSPORT	GOBP_FLUID_TRANSPORT		33	0.396158	1.20482	0	0.201534	1	3726	tags=33%, list=19%, signal=41%
GOBP_SENSORY_PERCEPTION_OF_SMELL	GOBP_SENSORY_PERCEPTION_OF_SMELL		413	0.29008	1.20479	0	0.201327	1	2777	tags=2%, list=14%, signal=2%
GOBP_INTRACILIARY_TRANSPORT	GOBP_INTRACILIARY_TRANSPORT		47	0.347467	1.2044	0	0.201888	1	3871	tags=30%, list=19%, signal=37%
GOBP_MEMBRANE_DOCKING	GOBP_MEMBRANE_DOCKING		90	0.353553	1.2042	0	0.202116	1	3194	tags=24%, list=16%, signal=29%
GOBP_MYOBLAST_DIFFERENTIATION	GOBP_MYOBLAST_DIFFERENTIATION		109	0.333831	1.2041	0	0.202007	1	3731	tags=28%, list=19%, signal=35%
GOBP_REGULATION_OF_SMALL_GTPASE_MEDIATED_SIGNAL_TRANSDUCTION	GOBP_REGULATION_OF_SMALL_GTPASE_MEDIATED_SIGNAL_TRANSDUCTION		298	0.350757	1.20408	0	0.201595	1	2882	tags=27%, list=14%, signal=31%
GOBP_POSITIVE_REGULATION_OF_PATHWAY_RESTRICTED_SMAD_PROTEIN_PHOSPHORYLATION	GOBP_POSITIVE_REGULATION_OF_PATHWAY_RESTRICTED_SMAD_PROTEIN_PHOSPHORYLATION		50	0.438171	1.20406	0	0.20139	1	2103	tags=30%, list=11%, signal=33%
GOBP_NEGATIVE_REGULATION_OF_PROTEIN_CONTAINING_COMPLEX_ASSEMBLY	GOBP_NEGATIVE_REGULATION_OF_PROTEIN_CONTAINING_COMPLEX_ASSEMBLY		145	0.384955	1.2038	0	0.201436	1	4393	tags=36%, list=22%, signal=46%
GOBP_PORE_COMPLEX_ASSEMBLY	GOBP_PORE_COMPLEX_ASSEMBLY		21	0.565739	1.20365	0	0.201422	1	4872	tags=62%, list=24%, signal=82%
GOBP_VESICLE_LOCALIZATION	GOBP_VESICLE_LOCALIZATION		216	0.345677	1.20344	0	0.201822	1	3974	tags=32%, list=20%, signal=39%
GOBP_ENDOTHELIAL_CELL_DEVELOPMENT	GOBP_ENDOTHELIAL_CELL_DEVELOPMENT		68	0.405299	1.20324	0	0.202116	1	2860	tags=26%, list=14%, signal=31%
GOBP_MESONEPHRIC_TUBULE_MORPHOGENESIS	GOBP_MESONEPHRIC_TUBULE_MORPHOGENESIS		67	0.346905	1.20292	0	0.20228	1	3485	tags=27%, list=17%, signal=32%
GOBP_REGULATION_OF_CELLULAR_RESPONSE_TO_HEAT	GOBP_REGULATION_OF_CELLULAR_RESPONSE_TO_HEAT		17	0.441083	1.20283	0	0.202076	1	4377	tags=47%, list=22%, signal=60%
GOBP_NEGATIVE_REGULATION_OF_DEVELOPMENTAL_GROWTH	GOBP_NEGATIVE_REGULATION_OF_DEVELOPMENTAL_GROWTH		109	0.35888	1.20282	0	0.201873	1	3458	tags=29%, list=17%, signal=35%
GOBP_SPERMATID_DIFFERENTIATION	GOBP_SPERMATID_DIFFERENTIATION		200	0.275801	1.20241	0	0.202085	1	3841	tags=21%, list=19%, signal=26%
GOBP_RESPONSE_TO_LECTIN	GOBP_RESPONSE_TO_LECTIN		22	0.660688	1.20235	0	0.202448	1	4606	tags=68%, list=23%, signal=89%
GOBP_POSTSYNAPTIC_MODULATION_OF_CHEMICAL_SYNAPTIC_TRANSMISSION	GOBP_POSTSYNAPTIC_MODULATION_OF_CHEMICAL_SYNAPTIC_TRANSMISSION		29	0.562752	1.20233	0	0.202246	1	1474	tags=24%, list=7%, signal=26%
GOBP_PROTEIN_TARGETING_TO_LYSOSOME	GOBP_PROTEIN_TARGETING_TO_LYSOSOME		31	0.54413	1.20218	0	0.202094	1	4806	tags=61%, list=24%, signal=81%
GOBP_PROTEIN_LOCALIZATION_TO_CELL_PERIPHERY	GOBP_PROTEIN_LOCALIZATION_TO_CELL_PERIPHERY		342	0.321288	1.20166	0	0.203658	1	4664	tags=35%, list=23%, signal=45%
GOBP_RECEPTOR_RECYCLING	GOBP_RECEPTOR_RECYCLING		44	0.359017	1.20156	0	0.203889	1	3362	tags=30%, list=17%, signal=35%
GOBP_AMYLOID_BETA_METABOLIC_PROCESS	GOBP_AMYLOID_BETA_METABOLIC_PROCESS		52	0.353726	1.2011	0	0.204099	1	3194	tags=31%, list=16%, signal=37%
GOBP_INNER_EAR_MORPHOGENESIS	GOBP_INNER_EAR_MORPHOGENESIS		102	0.327729	1.20088	0	0.204178	1	2974	tags=20%, list=15%, signal=23%
GOBP_DICARBOXYLIC_ACID_TRANSPORT	GOBP_DICARBOXYLIC_ACID_TRANSPORT		94	0.366296	1.20046	0	0.204987	1	2699	tags=20%, list=14%, signal=23%
GOBP_GLYCOSYLATION	GOBP_GLYCOSYLATION		246	0.376105	1.2002	0	0.204972	1	3726	tags=34%, list=19%, signal=41%
GOBP_O_GLYCAN_PROCESSING	GOBP_O_GLYCAN_PROCESSING		43	0.474555	1.2001	0	0.204565	1	3721	tags=49%, list=19%, signal=60%
GOBP_NEGATIVE_REGULATION_OF_PROTEIN_LOCALIZATION_TO_NUCLEUS	GOBP_NEGATIVE_REGULATION_OF_PROTEIN_LOCALIZATION_TO_NUCLEUS		34	0.328887	1.1995	0	0.205057	1	4079	tags=32%, list=20%, signal=41%
GOBP_NEGATIVE_REGULATION_OF_RESPONSE_TO_EXTERNAL_STIMULUS	GOBP_NEGATIVE_REGULATION_OF_RESPONSE_TO_EXTERNAL_STIMULUS		402	0.278276	1.1995	0	0.204855	1	3127	tags=21%, list=16%, signal=24%
GOBP_OLIGOSACCHARIDE_METABOLIC_PROCESS	GOBP_OLIGOSACCHARIDE_METABOLIC_PROCESS		68	0.36267	1.1993	0	0.205339	1	3389	tags=24%, list=17%, signal=28%
GOBP_REGULATION_OF_CLATHRIN_DEPENDENT_ENDOCYTOSIS	GOBP_REGULATION_OF_CLATHRIN_DEPENDENT_ENDOCYTOSIS		19	0.454124	1.19915	0	0.205481	1	5497	tags=58%, list=28%, signal=80%
GOBP_GLYCOPROTEIN_BIOSYNTHETIC_PROCESS	GOBP_GLYCOPROTEIN_BIOSYNTHETIC_PROCESS		313	0.399518	1.19873	0	0.20573	1	4108	tags=39%, list=21%, signal=49%
GOBP_CORTICAL_CYTOSKELETON_ORGANIZATION	GOBP_CORTICAL_CYTOSKELETON_ORGANIZATION		48	0.462489	1.19842	0	0.205823	1	4187	tags=46%, list=21%, signal=58%
GOBP_NEGATIVE_REGULATION_OF_PROTEIN_LOCALIZATION	GOBP_NEGATIVE_REGULATION_OF_PROTEIN_LOCALIZATION		194	0.262604	1.19832	0	0.205715	1	3180	tags=22%, list=16%, signal=26%
GOBP_N_TERMINAL_PROTEIN_AMINO_ACID_ACETYLATION	GOBP_N_TERMINAL_PROTEIN_AMINO_ACID_ACETYLATION		17	0.364218	1.19825	0	0.205645	1	4467	tags=41%, list=22%, signal=53%
GOBP_ACTIVATION_OF_IMMUNE_RESPONSE	GOBP_ACTIVATION_OF_IMMUNE_RESPONSE		463	0.313368	1.19755	0	0.206053	1	3058	tags=22%, list=15%, signal=25%
GOBP_REGULATION_OF_PLASMA_LIPOPROTEIN_PARTICLE_LEVELS	GOBP_REGULATION_OF_PLASMA_LIPOPROTEIN_PARTICLE_LEVELS		72	0.329937	1.19743	0	0.205969	1	2970	tags=18%, list=15%, signal=21%
GOBP_REGULATION_OF_COLLAGEN_METABOLIC_PROCESS	GOBP_REGULATION_OF_COLLAGEN_METABOLIC_PROCESS		40	0.369257	1.19728	0	0.20662	1	2103	tags=18%, list=11%, signal=20%
GOBP_NEURON_MIGRATION	GOBP_NEURON_MIGRATION		176	0.385781	1.19709	0	0.20685	1	3670	tags=26%, list=18%, signal=32%
GOBP_REGULATION_OF_EARLY_ENDOSOME_TO_LATE_ENDOSOME_TRANSPORT	GOBP_REGULATION_OF_EARLY_ENDOSOME_TO_LATE_ENDOSOME_TRANSPORT		19	0.515526	1.19708	0	0.206649	1	3940	tags=47%, list=20%, signal=59%
GOBP_RESPONSE_TO_TRANSFORMING_GROWTH_FACTOR_BETA	GOBP_RESPONSE_TO_TRANSFORMING_GROWTH_FACTOR_BETA		267	0.367284	1.19692	0	0.206972	1	4085	tags=36%, list=20%, signal=45%
GOBP_INTRACELLULAR_LIPID_TRANSPORT	GOBP_INTRACELLULAR_LIPID_TRANSPORT		48	0.263726	1.19573	0	0.209598	1	4225	tags=31%, list=21%, signal=40%
GOBP_LOCOMOTORY_BEHAVIOR	GOBP_LOCOMOTORY_BEHAVIOR		202	0.331386	1.19545	0	0.209965	1	2816	tags=18%, list=14%, signal=21%
GOBP_CELLULAR_COMPONENT_ASSEMBLY_INVOLVED_IN_MORPHOGENESIS	GOBP_CELLULAR_COMPONENT_ASSEMBLY_INVOLVED_IN_MORPHOGENESIS		123	0.345012	1.19533	0	0.209973	1	3824	tags=33%, list=19%, signal=40%
GOBP_REGULATION_OF_NUCLEOBASE_CONTAINING_COMPOUND_TRANSPORT	GOBP_REGULATION_OF_NUCLEOBASE_CONTAINING_COMPOUND_TRANSPORT		15	0.645014	1.19528	0	0.20977	1	4230	tags=60%, list=21%, signal=76%
GOBP_FATTY_ACID_DERIVATIVE_METABOLIC_PROCESS	GOBP_FATTY_ACID_DERIVATIVE_METABOLIC_PROCESS		75	0.345047	1.19394	0	0.211587	1	3560	tags=24%, list=18%, signal=29%
GOBP_RESPONSE_TO_INTERLEUKIN_6	GOBP_RESPONSE_TO_INTERLEUKIN_6		35	0.336388	1.193	0	0.213089	1	3557	tags=31%, list=18%, signal=38%
GOBP_PROTEIN_LOCALIZATION_TO_LYSOSOME	GOBP_PROTEIN_LOCALIZATION_TO_LYSOSOME		54	0.488681	1.19259	0	0.214064	1	4806	tags=48%, list=24%, signal=63%
GOBP_MAMMARY_GLAND_MORPHOGENESIS	GOBP_MAMMARY_GLAND_MORPHOGENESIS		45	0.292672	1.1925	0	0.213858	1	548	tags=9%, list=3%, signal=9%
GOBP_CHONDROITIN_SULFATE_PROTEOGLYCAN_METABOLIC_PROCESS	GOBP_CHONDROITIN_SULFATE_PROTEOGLYCAN_METABOLIC_PROCESS		37	0.369542	1.19246	0	0.213653	1	2704	tags=32%, list=14%, signal=37%
GOBP_RECEPTOR_METABOLIC_PROCESS	GOBP_RECEPTOR_METABOLIC_PROCESS		70	0.376693	1.19218	0	0.213991	1	3728	tags=31%, list=19%, signal=39%
GOBP_POSITIVE_REGULATION_OF_SMAD_PROTEIN_SIGNAL_TRANSDUCTION	GOBP_POSITIVE_REGULATION_OF_SMAD_PROTEIN_SIGNAL_TRANSDUCTION		19	0.597912	1.19205	0	0.213786	1	2103	tags=47%, list=11%, signal=53%
GOBP_REGULATION_OF_RECEPTOR_MEDIATED_ENDOCYTOSIS	GOBP_REGULATION_OF_RECEPTOR_MEDIATED_ENDOCYTOSIS		113	0.392154	1.19127	0	0.214596	1	5004	tags=38%, list=25%, signal=51%
GOBP_REGULATION_OF_PROTEIN_LOCALIZATION_TO_CELL_PERIPHERY	GOBP_REGULATION_OF_PROTEIN_LOCALIZATION_TO_CELL_PERIPHERY		127	0.287874	1.1909	0	0.215174	1	3558	tags=27%, list=18%, signal=32%
GOBP_REGULATION_OF_CELL_MIGRATION_INVOLVED_IN_SPROUTING_ANGIOGENESIS	GOBP_REGULATION_OF_CELL_MIGRATION_INVOLVED_IN_SPROUTING_ANGIOGENESIS		38	0.3693	1.19029	0	0.215669	1	3015	tags=26%, list=15%, signal=31%
GOBP_PROTEIN_LOCALIZATION_TO_PLASMA_MEMBRANE	GOBP_PROTEIN_LOCALIZATION_TO_PLASMA_MEMBRANE		282	0.32277	1.18999	0	0.215413	1	4664	tags=37%, list=23%, signal=47%
GOBP_PHOSPHATIDYLINOSITOL_PHOSPHATE_BIOSYNTHETIC_PROCESS	GOBP_PHOSPHATIDYLINOSITOL_PHOSPHATE_BIOSYNTHETIC_PROCESS		59	0.474461	1.18965	0	0.216265	1	4174	tags=54%, list=21%, signal=68%
GOBP_MECHANORECEPTOR_DIFFERENTIATION	GOBP_MECHANORECEPTOR_DIFFERENTIATION		67	0.41985	1.18911	0	0.217096	1	2974	tags=28%, list=15%, signal=33%
GOBP_HORMONE_METABOLIC_PROCESS	GOBP_HORMONE_METABOLIC_PROCESS		241	0.342573	1.18854	0	0.217933	1	4018	tags=29%, list=20%, signal=36%
GOBP_REGULATION_OF_PROTEIN_STABILITY	GOBP_REGULATION_OF_PROTEIN_STABILITY		312	0.238172	1.18843	0	0.217909	1	3620	tags=22%, list=18%, signal=27%
GOBP_POSITIVE_REGULATION_OF_CARDIAC_MUSCLE_CELL_PROLIFERATION	GOBP_POSITIVE_REGULATION_OF_CARDIAC_MUSCLE_CELL_PROLIFERATION		22	0.378716	1.18829	0	0.217706	1	3942	tags=36%, list=20%, signal=45%
GOBP_CAMP_MEDIATED_SIGNALING	GOBP_CAMP_MEDIATED_SIGNALING		52	0.356507	1.18632	0	0.220964	1	3120	tags=25%, list=16%, signal=30%
GOBP_PROTEIN_LOCALIZATION_TO_EXTRACELLULAR_REGION	GOBP_PROTEIN_LOCALIZATION_TO_EXTRACELLULAR_REGION		365	0.288191	1.18556	0	0.222512	1	2737	tags=20%, list=14%, signal=23%
GOBP_MATURE_B_CELL_DIFFERENTIATION_INVOLVED_IN_IMMUNE_RESPONSE	GOBP_MATURE_B_CELL_DIFFERENTIATION_INVOLVED_IN_IMMUNE_RESPONSE		32	0.448657	1.18488	0	0.22316	1	3580	tags=34%, list=18%, signal=42%
GOBP_CELLULAR_PROCESS_INVOLVED_IN_REPRODUCTION_IN_MULTICELLULAR_ORGANISM	GOBP_CELLULAR_PROCESS_INVOLVED_IN_REPRODUCTION_IN_MULTICELLULAR_ORGANISM		432	0.25858	1.18486	0	0.222951	1	3744	tags=19%, list=19%, signal=22%
GOBP_NEGATIVE_REGULATION_OF_PROTEIN_LOCALIZATION_TO_CELL_PERIPHERY	GOBP_NEGATIVE_REGULATION_OF_PROTEIN_LOCALIZATION_TO_CELL_PERIPHERY		26	0.429654	1.18465	0	0.22314	1	3952	tags=35%, list=20%, signal=43%
GOBP_CELLULAR_RESPONSE_TO_ACID_CHEMICAL	GOBP_CELLULAR_RESPONSE_TO_ACID_CHEMICAL		80	0.29894	1.18415	0	0.22401	1	1380	tags=19%, list=7%, signal=20%
GOBP_SMOOTH_MUSCLE_CELL_PROLIFERATION	GOBP_SMOOTH_MUSCLE_CELL_PROLIFERATION		143	0.364268	1.18354	0	0.224399	1	3073	tags=25%, list=15%, signal=30%
GOBP_HISTONE_DEMETHYLATION	GOBP_HISTONE_DEMETHYLATION		24	0.311348	1.18303	0	0.225697	1	5040	tags=42%, list=25%, signal=56%
GOBP_REGULATION_OF_NEURON_PROJECTION_DEVELOPMENT	GOBP_REGULATION_OF_NEURON_PROJECTION_DEVELOPMENT		444	0.34376	1.18301	0	0.225488	1	4310	tags=30%, list=22%, signal=37%
GOBP_PEPTIDYL_SERINE_MODIFICATION	GOBP_PEPTIDYL_SERINE_MODIFICATION		324	0.28748	1.18277	0	0.225811	1	3928	tags=28%, list=20%, signal=34%
GOBP_PHOSPHOLIPID_TRANSLOCATION	GOBP_PHOSPHOLIPID_TRANSLOCATION		52	0.403973	1.18261	0	0.225802	1	2428	tags=25%, list=12%, signal=28%
GOBP_POSITIVE_REGULATION_OF_INTRACELLULAR_TRANSPORT	GOBP_POSITIVE_REGULATION_OF_INTRACELLULAR_TRANSPORT		195	0.254658	1.18256	0	0.225938	1	3803	tags=27%, list=19%, signal=33%
GOBP_DIGESTIVE_SYSTEM_PROCESS	GOBP_DIGESTIVE_SYSTEM_PROCESS		107	0.310123	1.18214	0	0.226276	1	3611	tags=28%, list=18%, signal=34%
GOBP_MAINTENANCE_OF_LOCATION	GOBP_MAINTENANCE_OF_LOCATION		337	0.271172	1.1812	0	0.227909	1	3683	tags=24%, list=18%, signal=29%
GOBP_NEGATIVE_REGULATION_OF_WNT_SIGNALING_PATHWAY	GOBP_NEGATIVE_REGULATION_OF_WNT_SIGNALING_PATHWAY		168	0.299112	1.18109	0	0.227897	1	3105	tags=27%, list=16%, signal=31%
GOBP_PROTEOGLYCAN_BIOSYNTHETIC_PROCESS	GOBP_PROTEOGLYCAN_BIOSYNTHETIC_PROCESS		64	0.506365	1.18029	0	0.228496	1	4158	tags=50%, list=21%, signal=63%
GOBP_CARDIAC_MUSCLE_CELL_PROLIFERATION	GOBP_CARDIAC_MUSCLE_CELL_PROLIFERATION		49	0.43377	1.17946	0	0.230787	1	2632	tags=31%, list=13%, signal=35%
GOBP_PHOSPHATIDYLINOSITOL_3_PHOSPHATE_BIOSYNTHETIC_PROCESS	GOBP_PHOSPHATIDYLINOSITOL_3_PHOSPHATE_BIOSYNTHETIC_PROCESS		21	0.74603	1.17938	0	0.230886	1	4064	tags=76%, list=20%, signal=96%
GOBP_POSITIVE_REGULATION_OF_CELLULAR_CATABOLIC_PROCESS	GOBP_POSITIVE_REGULATION_OF_CELLULAR_CATABOLIC_PROCESS		421	0.240539	1.17893	0	0.231265	1	3461	tags=23%, list=17%, signal=28%
GOBP_CYTOLYSIS	GOBP_CYTOLYSIS		23	0.382271	1.1788	0	0.231039	1	1681	tags=13%, list=8%, signal=14%
GOBP_ATRIAL_CARDIAC_MUSCLE_CELL_TO_AV_NODE_CELL_SIGNALING	GOBP_ATRIAL_CARDIAC_MUSCLE_CELL_TO_AV_NODE_CELL_SIGNALING		18	0.760278	1.17875	0	0.230998	1	2917	tags=39%, list=15%, signal=46%
GOBP_GLYCEROPHOSPHOLIPID_METABOLIC_PROCESS	GOBP_GLYCEROPHOSPHOLIPID_METABOLIC_PROCESS		294	0.323733	1.17872	0	0.230787	1	4187	tags=32%, list=21%, signal=40%
GOBP_REGULATION_OF_PROTEIN_CATABOLIC_PROCESS	GOBP_REGULATION_OF_PROTEIN_CATABOLIC_PROCESS		357	0.220208	1.17821	0	0.231226	1	3825	tags=24%, list=19%, signal=30%
GOBP_MOLTING_CYCLE	GOBP_MOLTING_CYCLE		114	0.297033	1.17797	0	0.231065	1	3356	tags=26%, list=17%, signal=31%
GOBP_IMMUNE_RESPONSE_REGULATING_SIGNALING_PATHWAY	GOBP_IMMUNE_RESPONSE_REGULATING_SIGNALING_PATHWAY		419	0.303722	1.17782	0	0.231199	1	3711	tags=24%, list=19%, signal=29%
GOBP_PHOSPHATIDYLINOSITOL_METABOLIC_PROCESS	GOBP_PHOSPHATIDYLINOSITOL_METABOLIC_PROCESS		152	0.354373	1.17773	0	0.231071	1	4064	tags=37%, list=20%, signal=46%
GOBP_RESPONSE_TO_ACID_CHEMICAL	GOBP_RESPONSE_TO_ACID_CHEMICAL		127	0.29107	1.17765	0	0.230862	1	4562	tags=34%, list=23%, signal=44%
GOBP_POSITIVE_REGULATION_OF_ENDOTHELIAL_CELL_APOPTOTIC_PROCESS	GOBP_POSITIVE_REGULATION_OF_ENDOTHELIAL_CELL_APOPTOTIC_PROCESS		17	0.710088	1.17687	0	0.231454	1	2524	tags=35%, list=13%, signal=40%
GOBP_REGULATION_OF_DEVELOPMENTAL_GROWTH	GOBP_REGULATION_OF_DEVELOPMENTAL_GROWTH		311	0.366282	1.17648	0	0.232446	1	3649	tags=29%, list=18%, signal=35%
GOBP_SKELETAL_MUSCLE_ORGAN_DEVELOPMENT	GOBP_SKELETAL_MUSCLE_ORGAN_DEVELOPMENT		175	0.286788	1.17633	0	0.232345	1	3546	tags=26%, list=18%, signal=32%
GOBP_SMALL_GTPASE_MEDIATED_SIGNAL_TRANSDUCTION	GOBP_SMALL_GTPASE_MEDIATED_SIGNAL_TRANSDUCTION		482	0.327238	1.17612	0	0.232428	1	4256	tags=34%, list=21%, signal=42%
GOBP_REGULATION_OF_LEUKOCYTE_MIGRATION	GOBP_REGULATION_OF_LEUKOCYTE_MIGRATION		223	0.295225	1.17588	0	0.232757	1	2326	tags=19%, list=12%, signal=22%
GOBP_LYMPHOCYTE_MIGRATION	GOBP_LYMPHOCYTE_MIGRATION		118	0.305967	1.17572	0	0.232424	1	2122	tags=14%, list=11%, signal=16%
GOBP_POLARIZED_EPITHELIAL_CELL_DIFFERENTIATION	GOBP_POLARIZED_EPITHELIAL_CELL_DIFFERENTIATION		26	0.435182	1.22719	0	0.1769	1	2360	tags=27%, list=12%, signal=30%
GOBP_NEGATIVE_REGULATION_OF_SECRETION	GOBP_NEGATIVE_REGULATION_OF_SECRETION		164	0.314473	1.17403	0	0.23639	1	2680	tags=20%, list=13%, signal=23%
GOBP_OSSIFICATION	GOBP_OSSIFICATION		402	0.341107	1.17367	0	0.237514	1	3658	tags=30%, list=18%, signal=36%
GOBP_POSITIVE_REGULATION_OF_GLUCOSE_TRANSMEMBRANE_TRANSPORT	GOBP_POSITIVE_REGULATION_OF_GLUCOSE_TRANSMEMBRANE_TRANSPORT		43	0.364036	1.17311	0	0.238345	1	3606	tags=30%, list=18%, signal=37%
GOBP_CELL_FATE_COMMITMENT	GOBP_CELL_FATE_COMMITMENT		275	0.33544	1.17255	0	0.239256	1	3827	tags=23%, list=19%, signal=28%
GOBP_SNARE_COMPLEX_ASSEMBLY	GOBP_SNARE_COMPLEX_ASSEMBLY		23	0.558092	1.17248	0	0.239128	1	1442	tags=35%, list=7%, signal=37%
GOBP_POSITIVE_REGULATION_OF_RELEASE_OF_SEQUESTERED_CALCIUM_ION_INTO_CYTOSOL	GOBP_POSITIVE_REGULATION_OF_RELEASE_OF_SEQUESTERED_CALCIUM_ION_INTO_CYTOSOL		41	0.347387	1.17246	0	0.238916	1	3267	tags=27%, list=16%, signal=32%
GOBP_INNATE_IMMUNE_RESPONSE_ACTIVATING_CELL_SURFACE_RECEPTOR_SIGNALING_PATHWAY	GOBP_INNATE_IMMUNE_RESPONSE_ACTIVATING_CELL_SURFACE_RECEPTOR_SIGNALING_PATHWAY		76	0.399373	1.17187	0	0.239395	1	2982	tags=30%, list=15%, signal=35%
GOBP_NEGATIVE_REGULATION_OF_CELL_GROWTH	GOBP_NEGATIVE_REGULATION_OF_CELL_GROWTH		187	0.269248	1.17162	0	0.24	1	3458	tags=25%, list=17%, signal=29%
GOBP_GLUTAMATE_SECRETION	GOBP_GLUTAMATE_SECRETION		25	0.388327	1.17093	0	0.241655	1	1591	tags=16%, list=8%, signal=17%
GOBP_REGULATION_OF_MEMBRANE_LIPID_DISTRIBUTION	GOBP_REGULATION_OF_MEMBRANE_LIPID_DISTRIBUTION		62	0.365192	1.17092	0	0.241442	1	2955	tags=26%, list=15%, signal=30%
GOBP_ACTIN_MEDIATED_CELL_CONTRACTION	GOBP_ACTIN_MEDIATED_CELL_CONTRACTION		98	0.483517	1.17017	0	0.242008	1	3844	tags=35%, list=19%, signal=43%
GOBP_POSITIVE_REGULATION_OF_MRNA_METABOLIC_PROCESS	GOBP_POSITIVE_REGULATION_OF_MRNA_METABOLIC_PROCESS		139	0.228407	1.16967	0	0.242295	1	4492	tags=28%, list=23%, signal=36%
GOBP_AXON_DEVELOPMENT	GOBP_AXON_DEVELOPMENT		475	0.342238	1.16965	0	0.242082	1	3758	tags=27%, list=19%, signal=33%
GOBP_NEGATIVE_REGULATION_OF_INTRACELLULAR_TRANSPORT	GOBP_NEGATIVE_REGULATION_OF_INTRACELLULAR_TRANSPORT		60	0.271896	1.16949	0	0.242636	1	2742	tags=20%, list=14%, signal=23%
GOBP_GLYCEROLIPID_BIOSYNTHETIC_PROCESS	GOBP_GLYCEROLIPID_BIOSYNTHETIC_PROCESS		245	0.26616	1.16939	0	0.242645	1	4174	tags=33%, list=21%, signal=41%
GOBP_NEGATIVE_REGULATION_OF_ACTIN_FILAMENT_DEPOLYMERIZATION	GOBP_NEGATIVE_REGULATION_OF_ACTIN_FILAMENT_DEPOLYMERIZATION		44	0.539747	1.16792	0	0.245166	1	4393	tags=57%, list=22%, signal=73%
GOBP_REGULATION_OF_HEMOPOIESIS	GOBP_REGULATION_OF_HEMOPOIESIS		407	0.276958	1.16739	0	0.245171	1	2397	tags=17%, list=12%, signal=19%
GOBP_PHAGOCYTOSIS	GOBP_PHAGOCYTOSIS		232	0.272934	1.16717	0	0.24513	1	3026	tags=19%, list=15%, signal=22%
GOBP_REGULATION_OF_VIRAL_INDUCED_CYTOPLASMIC_PATTERN_RECOGNITION_RECEPTOR_SIGNALING_PATHWAY	GOBP_REGULATION_OF_VIRAL_INDUCED_CYTOPLASMIC_PATTERN_RECOGNITION_RECEPTOR_SIGNALING_PATHWAY		54	0.344615	1.16708	0	0.245	1	4029	tags=37%, list=20%, signal=46%
GOBP_NEUTRAL_LIPID_CATABOLIC_PROCESS	GOBP_NEUTRAL_LIPID_CATABOLIC_PROCESS		36	0.367272	1.16708	0	0.244788	1	5907	tags=50%, list=30%, signal=71%
GOBP_ACTIN_FILAMENT_BASED_MOVEMENT	GOBP_ACTIN_FILAMENT_BASED_MOVEMENT		125	0.51292	1.16688	0	0.245059	1	4238	tags=42%, list=21%, signal=52%
GOBP_REGULATION_OF_ENDOCYTOSIS	GOBP_REGULATION_OF_ENDOCYTOSIS		211	0.340029	1.16673	0	0.245099	1	3953	tags=29%, list=20%, signal=36%
GOBP_SYNAPSE_ORGANIZATION	GOBP_SYNAPSE_ORGANIZATION		462	0.352715	1.16643	0	0.24527	1	4015	tags=27%, list=20%, signal=33%
GOBP_REGULATION_OF_PROTEIN_K63_LINKED_UBIQUITINATION	GOBP_REGULATION_OF_PROTEIN_K63_LINKED_UBIQUITINATION		15	0.44134	1.16617	0	0.245882	1	4307	tags=33%, list=22%, signal=42%
GOBP_NEGATIVE_REGULATION_OF_TOR_SIGNALING	GOBP_NEGATIVE_REGULATION_OF_TOR_SIGNALING		56	0.320258	1.16524	0	0.247052	1	3474	tags=32%, list=17%, signal=39%
GOBP_PROTEIN_PALMITOYLATION	GOBP_PROTEIN_PALMITOYLATION		33	0.358765	1.16401	0	0.24969	1	2375	tags=21%, list=12%, signal=24%
GOBP_RNA_DESTABILIZATION	GOBP_RNA_DESTABILIZATION		101	0.264937	1.16382	0	0.249962	1	3146	tags=24%, list=16%, signal=28%
GOBP_CORTICAL_ACTIN_CYTOSKELETON_ORGANIZATION	GOBP_CORTICAL_ACTIN_CYTOSKELETON_ORGANIZATION		40	0.516943	1.16364	0	0.249287	1	3235	tags=43%, list=16%, signal=51%
GOBP_CYTOSKELETON_DEPENDENT_CYTOKINESIS	GOBP_CYTOSKELETON_DEPENDENT_CYTOKINESIS		112	0.258875	1.16326	0	0.24989	1	4185	tags=29%, list=21%, signal=37%
GOBP_REGULATION_OF_RECEPTOR_INTERNALIZATION	GOBP_REGULATION_OF_RECEPTOR_INTERNALIZATION		63	0.389001	1.16218	0	0.25264	1	4994	tags=33%, list=25%, signal=44%
GOBP_EMBRYONIC_ORGAN_MORPHOGENESIS	GOBP_EMBRYONIC_ORGAN_MORPHOGENESIS		294	0.330927	1.16206	0	0.252424	1	3004	tags=22%, list=15%, signal=26%
GOBP_REGULATION_OF_OSTEOBLAST_DIFFERENTIATION	GOBP_REGULATION_OF_OSTEOBLAST_DIFFERENTIATION		125	0.342846	1.162	0	0.252425	1	3644	tags=34%, list=18%, signal=41%
GOBP_PIGMENTATION	GOBP_PIGMENTATION		112	0.268621	1.16192	0	0.252288	1	2613	tags=21%, list=13%, signal=25%
GOBP_LYTIC_VACUOLE_ORGANIZATION	GOBP_LYTIC_VACUOLE_ORGANIZATION		100	0.249322	1.16078	0	0.254074	1	5836	tags=42%, list=29%, signal=59%
GOBP_EMBRYONIC_HINDLIMB_MORPHOGENESIS	GOBP_EMBRYONIC_HINDLIMB_MORPHOGENESIS		28	0.397132	1.16007	0	0.254648	1	2924	tags=29%, list=15%, signal=33%
GOBP_NUCLEOBASE_CONTAINING_COMPOUND_TRANSPORT	GOBP_NUCLEOBASE_CONTAINING_COMPOUND_TRANSPORT		219	0.25285	1.15952	0	0.255227	1	5065	tags=35%, list=25%, signal=47%
GOBP_POSITIVE_REGULATION_OF_RESPONSE_TO_BIOTIC_STIMULUS	GOBP_POSITIVE_REGULATION_OF_RESPONSE_TO_BIOTIC_STIMULUS		318	0.280375	1.1593	0	0.255688	1	4118	tags=28%, list=21%, signal=35%
GOBP_NEGATIVE_REGULATION_OF_SMOOTH_MUSCLE_CELL_PROLIFERATION	GOBP_NEGATIVE_REGULATION_OF_SMOOTH_MUSCLE_CELL_PROLIFERATION		54	0.354527	1.15857	0	0.255854	1	897	tags=11%, list=4%, signal=12%
GOBP_DETECTION_OF_CHEMICAL_STIMULUS	GOBP_DETECTION_OF_CHEMICAL_STIMULUS		471	0.262809	1.15828	0	0.25682	1	6936	tags=11%, list=35%, signal=16%
GOBP_STRESS_ACTIVATED_PROTEIN_KINASE_SIGNALING_CASCADE	GOBP_STRESS_ACTIVATED_PROTEIN_KINASE_SIGNALING_CASCADE		242	0.284635	1.15774	0	0.257124	1	3733	tags=26%, list=19%, signal=32%
GOBP_COGNITION	GOBP_COGNITION		316	0.26777	1.15729	0	0.257943	1	2955	tags=18%, list=15%, signal=21%
GOBP_MOTILE_CILIUM_ASSEMBLY	GOBP_MOTILE_CILIUM_ASSEMBLY		64	0.314835	1.15702	0	0.258393	1	3201	tags=20%, list=16%, signal=24%
GOBP_RESPONSE_TO_KETONE	GOBP_RESPONSE_TO_KETONE		206	0.263894	1.15618	0	0.259075	1	3184	tags=20%, list=16%, signal=24%
GOBP_MUSCLE_SYSTEM_PROCESS	GOBP_MUSCLE_SYSTEM_PROCESS		422	0.287236	1.15544	0	0.260786	1	3067	tags=19%, list=15%, signal=22%
GOBP_OSTEOBLAST_DIFFERENTIATION	GOBP_OSTEOBLAST_DIFFERENTIATION		225	0.335122	1.15493	0	0.261174	1	3658	tags=32%, list=18%, signal=39%
GOBP_REGULATION_OF_PROTEIN_LOCALIZATION_TO_MEMBRANE	GOBP_REGULATION_OF_PROTEIN_LOCALIZATION_TO_MEMBRANE		174	0.271481	1.15492	0	0.261118	1	3180	tags=23%, list=16%, signal=27%
GOBP_POLYSACCHARIDE_BIOSYNTHETIC_PROCESS	GOBP_POLYSACCHARIDE_BIOSYNTHETIC_PROCESS		68	0.35536	1.15467	0	0.261276	1	2103	tags=22%, list=11%, signal=25%
GOBP_PALLIUM_DEVELOPMENT	GOBP_PALLIUM_DEVELOPMENT		184	0.274224	1.1543	0	0.26197	1	4302	tags=26%, list=22%, signal=33%
GOBP_POSITIVE_REGULATION_OF_SYNAPTIC_TRANSMISSION	GOBP_POSITIVE_REGULATION_OF_SYNAPTIC_TRANSMISSION		153	0.295065	1.15375	0	0.262297	1	2336	tags=15%, list=12%, signal=17%
GOBP_ESTABLISHMENT_OF_CELL_POLARITY	GOBP_ESTABLISHMENT_OF_CELL_POLARITY		157	0.33056	1.15315	0	0.262925	1	4016	tags=31%, list=20%, signal=39%
GOBP_PROTEIN_DESTABILIZATION	GOBP_PROTEIN_DESTABILIZATION		48	0.289107	1.15284	0	0.263138	1	4041	tags=31%, list=20%, signal=39%
GOBP_DENDRITIC_CELL_CYTOKINE_PRODUCTION	GOBP_DENDRITIC_CELL_CYTOKINE_PRODUCTION		18	0.330858	1.15263	0	0.263091	1	5503	tags=44%, list=28%, signal=61%
GOBP_T_CELL_ACTIVATION_INVOLVED_IN_IMMUNE_RESPONSE	GOBP_T_CELL_ACTIVATION_INVOLVED_IN_IMMUNE_RESPONSE		118	0.313244	1.15164	0	0.265093	1	3233	tags=20%, list=16%, signal=24%
GOBP_NEGATIVE_REGULATION_OF_VIRAL_GENOME_REPLICATION	GOBP_NEGATIVE_REGULATION_OF_VIRAL_GENOME_REPLICATION		55	0.336726	1.15123	0	0.265655	1	2756	tags=25%, list=14%, signal=29%
GOBP_CELLULAR_RESPONSE_TO_CHEMICAL_STRESS	GOBP_CELLULAR_RESPONSE_TO_CHEMICAL_STRESS		333	0.242453	1.15094	0	0.265751	1	2248	tags=16%, list=11%, signal=18%
GOBP_ACTIN_FILAMENT_DEPOLYMERIZATION	GOBP_ACTIN_FILAMENT_DEPOLYMERIZATION		58	0.506923	1.15074	0	0.266123	1	4393	tags=53%, list=22%, signal=68%
GOBP_POSITIVE_REGULATION_OF_EPITHELIAL_CELL_PROLIFERATION	GOBP_POSITIVE_REGULATION_OF_EPITHELIAL_CELL_PROLIFERATION		206	-0.319189	-1.22608	0	0.18535	1	2625	tags=18%, list=13%, signal=21%
GOBP_NEGATIVE_REGULATION_OF_RECEPTOR_MEDIATED_ENDOCYTOSIS	GOBP_NEGATIVE_REGULATION_OF_RECEPTOR_MEDIATED_ENDOCYTOSIS		32	0.428614	1.14811	0	0.270419	1	4994	tags=47%, list=25%, signal=62%
GOBP_POSITIVE_REGULATION_OF_GLYCOPROTEIN_METABOLIC_PROCESS	GOBP_POSITIVE_REGULATION_OF_GLYCOPROTEIN_METABOLIC_PROCESS		25	0.661463	1.14796	0	0.270579	1	3646	tags=40%, list=18%, signal=49%
GOBP_STEROID_BIOSYNTHETIC_PROCESS	GOBP_STEROID_BIOSYNTHETIC_PROCESS		170	0.275515	1.14791	0	0.270361	1	2742	tags=21%, list=14%, signal=24%
GOBP_NEGATIVE_REGULATION_OF_NEURON_DIFFERENTIATION	GOBP_NEGATIVE_REGULATION_OF_NEURON_DIFFERENTIATION		72	0.343609	1.14791	0	0.270145	1	3781	tags=26%, list=19%, signal=32%
GOBP_REGULATION_OF_TRANSCRIPTION_INVOLVED_IN_G1_S_TRANSITION_OF_MITOTIC_CELL_CYCLE	GOBP_REGULATION_OF_TRANSCRIPTION_INVOLVED_IN_G1_S_TRANSITION_OF_MITOTIC_CELL_CYCLE		22	0.368428	1.14774	0	0.270249	1	2920	tags=27%, list=15%, signal=32%
GOBP_MAST_CELL_ACTIVATION	GOBP_MAST_CELL_ACTIVATION		72	0.305209	1.14767	0	0.270336	1	2272	tags=17%, list=11%, signal=19%
GOBP_ENDOTHELIUM_DEVELOPMENT	GOBP_ENDOTHELIUM_DEVELOPMENT		131	0.356835	1.14763	0	0.27012	1	3493	tags=30%, list=18%, signal=36%
GOBP_RECEPTOR_MEDIATED_ENDOCYTOSIS	GOBP_RECEPTOR_MEDIATED_ENDOCYTOSIS		254	0.254937	1.14717	0	0.270898	1	3953	tags=25%, list=20%, signal=31%
GOBP_NEGATIVE_REGULATION_OF_TRANSPORT	GOBP_NEGATIVE_REGULATION_OF_TRANSPORT		425	0.257348	1.14666	0	0.272337	1	2680	tags=16%, list=13%, signal=19%
GOBP_CELL_GROWTH	GOBP_CELL_GROWTH		486	0.254744	1.14568	0	0.275537	1	3773	tags=26%, list=19%, signal=31%
GOBP_ACTIVATION_OF_INNATE_IMMUNE_RESPONSE	GOBP_ACTIVATION_OF_INNATE_IMMUNE_RESPONSE		229	0.335168	1.14534	0	0.275827	1	4037	tags=32%, list=20%, signal=40%
GOBP_REGULATION_OF_PROTEIN_BINDING	GOBP_REGULATION_OF_PROTEIN_BINDING		200	0.261968	1.14526	0	0.27596	1	3749	tags=27%, list=19%, signal=33%
GOBP_RESPONSE_TO_CALCIUM_ION	GOBP_RESPONSE_TO_CALCIUM_ION		149	0.264504	1.14522	0	0.275741	1	2292	tags=17%, list=11%, signal=19%
GOBP_NUCLEOSIDE_PHOSPHATE_CATABOLIC_PROCESS	GOBP_NUCLEOSIDE_PHOSPHATE_CATABOLIC_PROCESS		85	0.312701	1.14522	0	0.275523	1	3886	tags=33%, list=19%, signal=41%
GOBP_CARDIAC_VENTRICLE_MORPHOGENESIS	GOBP_CARDIAC_VENTRICLE_MORPHOGENESIS		71	0.430425	1.14494	0	0.27568	1	3051	tags=28%, list=15%, signal=33%
GOBP_INTRACELLULAR_PH_REDUCTION	GOBP_INTRACELLULAR_PH_REDUCTION		54	0.251306	1.14445	0	0.276594	1	995	tags=9%, list=5%, signal=10%
GOBP_RESPONSE_TO_TUMOR_NECROSIS_FACTOR	GOBP_RESPONSE_TO_TUMOR_NECROSIS_FACTOR		243	0.257553	1.14444	0	0.276375	1	2248	tags=16%, list=11%, signal=17%
GOBP_REGULATION_OF_PHOSPHATASE_ACTIVITY	GOBP_REGULATION_OF_PHOSPHATASE_ACTIVITY		81	0.28981	1.14418	0	0.277055	1	2135	tags=17%, list=11%, signal=19%
GOBP_REGULATION_OF_MEMBRANE_POTENTIAL	GOBP_REGULATION_OF_MEMBRANE_POTENTIAL		422	0.269946	1.14382	0	0.277724	1	2807	tags=15%, list=14%, signal=17%
GOBP_ANDROGEN_METABOLIC_PROCESS	GOBP_ANDROGEN_METABOLIC_PROCESS		30	0.323863	1.14281	0	0.280306	1	3560	tags=33%, list=18%, signal=41%
GOBP_NEGATIVE_REGULATION_OF_MACROAUTOPHAGY	GOBP_NEGATIVE_REGULATION_OF_MACROAUTOPHAGY		34	0.296945	1.14275	0	0.280234	1	4202	tags=32%, list=21%, signal=41%
GOBP_EYE_MORPHOGENESIS	GOBP_EYE_MORPHOGENESIS		157	0.384659	1.14258	0	0.280412	1	2753	tags=29%, list=14%, signal=34%
GOBP_NEGATIVE_REGULATION_OF_INFLAMMATORY_RESPONSE	GOBP_NEGATIVE_REGULATION_OF_INFLAMMATORY_RESPONSE		150	0.284004	1.14255	0	0.280267	1	3387	tags=21%, list=17%, signal=25%
GOBP_MAGNESIUM_ION_TRANSPORT	GOBP_MAGNESIUM_ION_TRANSPORT		18	0.631304	1.14229	0	0.279996	1	5118	tags=67%, list=26%, signal=90%
GOBP_HEPATOCYTE_APOPTOTIC_PROCESS	GOBP_HEPATOCYTE_APOPTOTIC_PROCESS		18	0.570585	1.14228	0	0.279851	1	4264	tags=72%, list=21%, signal=92%
GOBP_MEIOTIC_SPINDLE_ORGANIZATION	GOBP_MEIOTIC_SPINDLE_ORGANIZATION		16	0.32625	1.14214	0	0.279588	1	4061	tags=38%, list=20%, signal=47%
GOBP_VIRAL_GENOME_REPLICATION	GOBP_VIRAL_GENOME_REPLICATION		125	0.253575	1.14169	0	0.280135	1	3408	tags=26%, list=17%, signal=31%
GOBP_POSITIVE_REGULATION_OF_CELL_PROJECTION_ORGANIZATION	GOBP_POSITIVE_REGULATION_OF_CELL_PROJECTION_ORGANIZATION		346	0.339501	1.14155	0	0.280847	1	4290	tags=32%, list=21%, signal=41%
GOBP_UNSATURATED_FATTY_ACID_METABOLIC_PROCESS	GOBP_UNSATURATED_FATTY_ACID_METABOLIC_PROCESS		108	0.284535	1.14148	0	0.280628	1	2841	tags=19%, list=14%, signal=23%
GOBP_ANATOMICAL_STRUCTURE_MATURATION	GOBP_ANATOMICAL_STRUCTURE_MATURATION		245	0.307497	1.14125	0	0.280541	1	3729	tags=24%, list=19%, signal=29%
GOBP_INNER_EAR_AUDITORY_RECEPTOR_CELL_DIFFERENTIATION	GOBP_INNER_EAR_AUDITORY_RECEPTOR_CELL_DIFFERENTIATION		44	0.448912	1.14088	0	0.2811	1	2974	tags=32%, list=15%, signal=37%
GOBP_REGULATION_OF_CELL_SUBSTRATE_JUNCTION_ORGANIZATION	GOBP_REGULATION_OF_CELL_SUBSTRATE_JUNCTION_ORGANIZATION		69	0.342753	1.14048	0	0.282816	1	3499	tags=35%, list=18%, signal=42%
GOBP_REGULATION_OF_CALCIUM_MEDIATED_SIGNALING	GOBP_REGULATION_OF_CALCIUM_MEDIATED_SIGNALING		81	0.294156	1.1403	0	0.282602	1	2586	tags=17%, list=13%, signal=20%
GOBP_POSITIVE_REGULATION_OF_MAPK_CASCADE	GOBP_POSITIVE_REGULATION_OF_MAPK_CASCADE		482	0.276916	1.13985	0	0.283001	1	3045	tags=20%, list=15%, signal=23%
GOBP_EXOCYTOSIS	GOBP_EXOCYTOSIS		351	0.275555	1.13932	0	0.283243	1	2706	tags=20%, list=14%, signal=23%
GOBP_LEUKOTRIENE_METABOLIC_PROCESS	GOBP_LEUKOTRIENE_METABOLIC_PROCESS		32	0.50748	1.13925	0	0.283117	1	3312	tags=31%, list=17%, signal=37%
GOBP_PEPTIDYL_THREONINE_MODIFICATION	GOBP_PEPTIDYL_THREONINE_MODIFICATION		117	0.365214	1.13921	0	0.2829	1	3473	tags=32%, list=17%, signal=38%
GOBP_VACUOLE_ORGANIZATION	GOBP_VACUOLE_ORGANIZATION		214	0.258872	1.13894	0	0.283138	1	5474	tags=38%, list=27%, signal=52%
GOBP_NEGATIVE_REGULATION_OF_TYPE_I_INTERFERON_PRODUCTION	GOBP_NEGATIVE_REGULATION_OF_TYPE_I_INTERFERON_PRODUCTION		32	0.316091	1.13876	0	0.282776	1	2470	tags=19%, list=12%, signal=21%
GOBP_NEGATIVE_REGULATION_OF_CELL_ACTIVATION	GOBP_NEGATIVE_REGULATION_OF_CELL_ACTIVATION		217	0.259537	1.13865	0	0.282925	1	2776	tags=14%, list=14%, signal=16%
GOBP_SIGNALING_RECEPTOR_LIGAND_PRECURSOR_PROCESSING	GOBP_SIGNALING_RECEPTOR_LIGAND_PRECURSOR_PROCESSING		40	0.494779	1.13828	0	0.284017	1	2994	tags=33%, list=15%, signal=38%
GOBP_REGULATION_OF_CILIUM_ASSEMBLY	GOBP_REGULATION_OF_CILIUM_ASSEMBLY		90	0.268324	1.1379	0	0.284448	1	4265	tags=30%, list=21%, signal=38%
GOBP_DEVELOPMENTAL_MATURATION	GOBP_DEVELOPMENTAL_MATURATION		317	0.295946	1.13722	0	0.28581	1	4032	tags=25%, list=20%, signal=31%
GOBP_MUSCLE_CONTRACTION	GOBP_MUSCLE_CONTRACTION		337	0.297541	1.1371	0	0.285825	1	2440	tags=15%, list=12%, signal=17%
GOBP_NEGATIVE_REGULATION_OF_PROTEIN_POLYMERIZATION	GOBP_NEGATIVE_REGULATION_OF_PROTEIN_POLYMERIZATION		78	0.418623	1.13696	0	0.285846	1	5119	tags=49%, list=26%, signal=65%
GOBP_RESPONSE_TO_TYPE_II_INTERFERON	GOBP_RESPONSE_TO_TYPE_II_INTERFERON		137	0.278973	1.13668	0	0.28637	1	3016	tags=20%, list=15%, signal=24%
GOBP_RESPIRATORY_SYSTEM_DEVELOPMENT	GOBP_RESPIRATORY_SYSTEM_DEVELOPMENT		210	0.333994	1.13663	0	0.286224	1	3942	tags=31%, list=20%, signal=38%
GOBP_NEURON_FATE_COMMITMENT	GOBP_NEURON_FATE_COMMITMENT		68	0.353522	1.13656	0	0.286079	1	3178	tags=19%, list=16%, signal=23%
GOBP_REGULATION_OF_GLUCOSE_IMPORT	GOBP_REGULATION_OF_GLUCOSE_IMPORT		55	0.30995	1.13637	0	0.286802	1	3606	tags=27%, list=18%, signal=33%
GOBP_VESICLE_CARGO_LOADING	GOBP_VESICLE_CARGO_LOADING		33	0.309448	1.13626	0	0.286613	1	1586	tags=21%, list=8%, signal=23%
GOBP_RETINA_LAYER_FORMATION	GOBP_RETINA_LAYER_FORMATION		24	0.383206	1.13595	0	0.2869	1	2715	tags=25%, list=14%, signal=29%
GOBP_POSITIVE_REGULATION_OF_STRESS_ACTIVATED_PROTEIN_KINASE_SIGNALING_CASCADE	GOBP_POSITIVE_REGULATION_OF_STRESS_ACTIVATED_PROTEIN_KINASE_SIGNALING_CASCADE		128	0.270463	1.13533	0	0.28821	1	3733	tags=27%, list=19%, signal=32%
GOBP_MYELOID_CELL_DEVELOPMENT	GOBP_MYELOID_CELL_DEVELOPMENT		84	0.33782	1.13505	0	0.28796	1	2883	tags=26%, list=14%, signal=30%
GOBP_NEPHRON_MORPHOGENESIS	GOBP_NEPHRON_MORPHOGENESIS		80	0.344448	1.13486	0	0.288063	1	1848	tags=19%, list=9%, signal=21%
GOBP_HISTONE_LYSINE_METHYLATION	GOBP_HISTONE_LYSINE_METHYLATION		103	0.308977	1.13436	0	0.28924	1	3794	tags=28%, list=19%, signal=35%
GOBP_MUSCLE_CELL_PROLIFERATION	GOBP_MUSCLE_CELL_PROLIFERATION		202	0.333436	1.13415	0	0.28971	1	4067	tags=30%, list=20%, signal=38%
GOBP_ESTABLISHMENT_OF_PROTEIN_LOCALIZATION_TO_VACUOLE	GOBP_ESTABLISHMENT_OF_PROTEIN_LOCALIZATION_TO_VACUOLE		61	0.392462	1.13377	0	0.290153	1	4806	tags=46%, list=24%, signal=60%
GOBP_REGULATION_OF_NERVOUS_SYSTEM_PROCESS	GOBP_REGULATION_OF_NERVOUS_SYSTEM_PROCESS		148	0.305315	1.13333	0	0.291919	1	1453	tags=13%, list=7%, signal=14%
GOBP_POSITIVE_REGULATION_OF_JNK_CASCADE	GOBP_POSITIVE_REGULATION_OF_JNK_CASCADE		95	0.283076	1.1324	0	0.293358	1	3733	tags=28%, list=19%, signal=35%
GOBP_HAIR_CELL_DIFFERENTIATION	GOBP_HAIR_CELL_DIFFERENTIATION		52	0.457225	1.13209	0	0.293682	1	4359	tags=42%, list=22%, signal=54%
GOBP_POSITIVE_REGULATION_OF_CELL_DEVELOPMENT	GOBP_POSITIVE_REGULATION_OF_CELL_DEVELOPMENT		426	0.26978	1.13185	0	0.293904	1	3625	tags=25%, list=18%, signal=29%
GOBP_CELLULAR_RESPONSE_TO_OXIDATIVE_STRESS	GOBP_CELLULAR_RESPONSE_TO_OXIDATIVE_STRESS		274	0.239611	1.1318	0	0.293832	1	2556	tags=18%, list=13%, signal=20%
GOBP_POSITIVE_REGULATION_OF_PROTEIN_CATABOLIC_PROCESS	GOBP_POSITIVE_REGULATION_OF_PROTEIN_CATABOLIC_PROCESS		207	0.239564	1.13138	0	0.294524	1	3211	tags=22%, list=16%, signal=26%
GOBP_NEGATIVE_REGULATION_OF_CANONICAL_WNT_SIGNALING_PATHWAY	GOBP_NEGATIVE_REGULATION_OF_CANONICAL_WNT_SIGNALING_PATHWAY		132	0.317041	1.13044	0	0.297003	1	3105	tags=28%, list=16%, signal=33%
GOBP_MANNOSYLATION	GOBP_MANNOSYLATION		34	0.408618	1.13024	0	0.296814	1	3224	tags=38%, list=16%, signal=46%
GOBP_GLYCEROLIPID_METABOLIC_PROCESS	GOBP_GLYCEROLIPID_METABOLIC_PROCESS		379	0.26368	1.1301	0	0.296658	1	4187	tags=29%, list=21%, signal=36%
GOBP_PEPTIDYL_PROLINE_HYDROXYLATION	GOBP_PEPTIDYL_PROLINE_HYDROXYLATION		15	0.688481	1.12959	0	0.2973	1	4546	tags=60%, list=23%, signal=78%
GOBP_REGULATION_OF_LIPID_KINASE_ACTIVITY	GOBP_REGULATION_OF_LIPID_KINASE_ACTIVITY		54	0.389507	1.1278	0	0.302196	1	4283	tags=31%, list=21%, signal=40%
GOBP_NEGATIVE_REGULATION_OF_CELLULAR_CATABOLIC_PROCESS	GOBP_NEGATIVE_REGULATION_OF_CELLULAR_CATABOLIC_PROCESS		247	0.210852	1.1275	0	0.302508	1	4349	tags=26%, list=22%, signal=33%
GOBP_REGULATION_OF_MONOATOMIC_CATION_TRANSMEMBRANE_TRANSPORT	GOBP_REGULATION_OF_MONOATOMIC_CATION_TRANSMEMBRANE_TRANSPORT		325	0.275445	1.12663	0	0.30491	1	2586	tags=17%, list=13%, signal=19%
GOBP_LYMPHOCYTE_ACTIVATION_INVOLVED_IN_IMMUNE_RESPONSE	GOBP_LYMPHOCYTE_ACTIVATION_INVOLVED_IN_IMMUNE_RESPONSE		208	0.280926	1.12651	0	0.304806	1	3450	tags=22%, list=17%, signal=26%
GOBP_POSITIVE_REGULATION_OF_MONOATOMIC_ION_TRANSMEMBRANE_TRANSPORT	GOBP_POSITIVE_REGULATION_OF_MONOATOMIC_ION_TRANSMEMBRANE_TRANSPORT		172	0.293042	1.12582	0	0.306205	1	2917	tags=20%, list=15%, signal=24%
GOBP_EMBRYONIC_ORGAN_DEVELOPMENT	GOBP_EMBRYONIC_ORGAN_DEVELOPMENT		455	0.282108	1.12539	0	0.306011	1	3004	tags=21%, list=15%, signal=25%
GOBP_RESPONSE_TO_VIRUS	GOBP_RESPONSE_TO_VIRUS		396	0.239053	1.12516	0	0.305499	1	4279	tags=26%, list=21%, signal=32%
GOBP_PROTEIN_LOCALIZATION_TO_VACUOLE	GOBP_PROTEIN_LOCALIZATION_TO_VACUOLE		80	0.39048	1.12448	0	0.306795	1	4496	tags=41%, list=23%, signal=53%
GOBP_NEGATIVE_REGULATION_OF_AUTOPHAGY	GOBP_NEGATIVE_REGULATION_OF_AUTOPHAGY		87	0.269272	1.12393	0	0.307969	1	4202	tags=29%, list=21%, signal=36%
GOBP_REGULATION_OF_NEUROGENESIS	GOBP_REGULATION_OF_NEUROGENESIS		371	0.29151	1.12368	0	0.308044	1	3664	tags=26%, list=18%, signal=32%
GOBP_REGULATION_OF_CELL_MORPHOGENESIS_INVOLVED_IN_DIFFERENTIATION	GOBP_REGULATION_OF_CELL_MORPHOGENESIS_INVOLVED_IN_DIFFERENTIATION		38	0.402247	1.12357	0	0.307832	1	5226	tags=58%, list=26%, signal=78%
GOBP_ESTABLISHMENT_OR_MAINTENANCE_OF_CELL_POLARITY	GOBP_ESTABLISHMENT_OR_MAINTENANCE_OF_CELL_POLARITY		228	0.356343	1.12351	0	0.307747	1	4201	tags=37%, list=21%, signal=47%
GOBP_CELL_ACTIVATION_INVOLVED_IN_IMMUNE_RESPONSE	GOBP_CELL_ACTIVATION_INVOLVED_IN_IMMUNE_RESPONSE		300	0.256127	1.12316	0	0.308988	1	2551	tags=16%, list=13%, signal=18%
GOBP_RESPONSE_TO_OXYGEN_LEVELS	GOBP_RESPONSE_TO_OXYGEN_LEVELS		317	0.261438	1.12301	0	0.309201	1	4202	tags=29%, list=21%, signal=36%
GOBP_REGULATION_OF_CELL_GROWTH	GOBP_REGULATION_OF_CELL_GROWTH		414	0.240404	1.12295	0	0.308821	1	3652	tags=24%, list=18%, signal=28%
GOBP_OPSONIZATION	GOBP_OPSONIZATION		17	0.54211	1.12191	0	0.310925	1	2897	tags=24%, list=15%, signal=28%
GOBP_REGULATION_OF_CELLULAR_COMPONENT_SIZE	GOBP_REGULATION_OF_CELLULAR_COMPONENT_SIZE		352	0.312902	1.12031	0	0.315328	1	4459	tags=33%, list=22%, signal=41%
GOBP_NEUROEPITHELIAL_CELL_DIFFERENTIATION	GOBP_NEUROEPITHELIAL_CELL_DIFFERENTIATION		34	-0.382569	-1.20773	0	0.201937	1	437	tags=15%, list=2%, signal=15%
GOBP_ESTROGEN_METABOLIC_PROCESS	GOBP_ESTROGEN_METABOLIC_PROCESS		40	0.402331	1.11901	0	0.317388	1	3560	tags=30%, list=18%, signal=36%
GOBP_PHOSPHATIDYLINOSITOL_DEPHOSPHORYLATION	GOBP_PHOSPHATIDYLINOSITOL_DEPHOSPHORYLATION		25	0.510034	1.11895	0	0.317161	1	5482	tags=68%, list=27%, signal=94%
GOBP_REGULATION_OF_ENDOPLASMIC_RETICULUM_STRESS_INDUCED_INTRINSIC_APOPTOTIC_SIGNALING_PATHWAY	GOBP_REGULATION_OF_ENDOPLASMIC_RETICULUM_STRESS_INDUCED_INTRINSIC_APOPTOTIC_SIGNALING_PATHWAY		32	0.350395	1.1186	0	0.317696	1	1275	tags=16%, list=6%, signal=17%
GOBP_NEURAL_TUBE_DEVELOPMENT	GOBP_NEURAL_TUBE_DEVELOPMENT		163	0.344837	1.11788	0	0.319131	1	2956	tags=28%, list=15%, signal=32%
GOBP_REGULATION_OF_OSTEOBLAST_PROLIFERATION	GOBP_REGULATION_OF_OSTEOBLAST_PROLIFERATION		28	0.620273	1.11781	0	0.319343	1	4010	tags=46%, list=20%, signal=58%
GOBP_POSITIVE_REGULATION_OF_NERVOUS_SYSTEM_DEVELOPMENT	GOBP_POSITIVE_REGULATION_OF_NERVOUS_SYSTEM_DEVELOPMENT		275	0.286386	1.11646	0	0.321463	1	4017	tags=28%, list=20%, signal=34%
GOBP_NEGATIVE_REGULATION_OF_CELL_DEVELOPMENT	GOBP_NEGATIVE_REGULATION_OF_CELL_DEVELOPMENT		274	0.268	1.11632	0	0.321422	1	3652	tags=20%, list=18%, signal=24%
GOBP_CARBOHYDRATE_TRANSMEMBRANE_TRANSPORT	GOBP_CARBOHYDRATE_TRANSMEMBRANE_TRANSPORT		127	0.286997	1.11536	0	0.323714	1	3611	tags=26%, list=18%, signal=32%
HALLMARK_EPITHELIAL_MESENCHYMAL_TRANSITION	HALLMARK_EPITHELIAL_MESENCHYMAL_TRANSITION	Details ...	200	-0.329997	-1.17927	0	0.203673	0.6	2138	tags=21%, list=11%, signal=23%
GOBP_REGULATION_OF_MACROPHAGE_CHEMOTAXIS	GOBP_REGULATION_OF_MACROPHAGE_CHEMOTAXIS		28	0.333768	1.11394	0	0.325671	1	3208	tags=29%, list=16%, signal=34%
GOBP_POSITIVE_REGULATION_OF_DEFENSE_RESPONSE	GOBP_POSITIVE_REGULATION_OF_DEFENSE_RESPONSE		423	0.246709	1.11383	0	0.325604	1	4037	tags=26%, list=20%, signal=32%
GOBP_INTERFERON_MEDIATED_SIGNALING_PATHWAY	GOBP_INTERFERON_MEDIATED_SIGNALING_PATHWAY		98	0.262049	1.11233	0	0.328446	1	4451	tags=26%, list=22%, signal=33%
GOBP_REGULATION_OF_EXOSOMAL_SECRETION	GOBP_REGULATION_OF_EXOSOMAL_SECRETION		19	0.304702	1.1102	0	0.332543	1	3940	tags=32%, list=20%, signal=39%
GOBP_MICROTUBULE_NUCLEATION	GOBP_MICROTUBULE_NUCLEATION		38	0.421607	1.109	0	0.334332	1	4796	tags=47%, list=24%, signal=62%
GOBP_SYNAPTIC_VESICLE_RECYCLING	GOBP_SYNAPTIC_VESICLE_RECYCLING		80	0.263762	1.1088	0	0.334498	1	3206	tags=24%, list=16%, signal=28%
GOBP_REGULATION_OF_STRIATED_MUSCLE_TISSUE_DEVELOPMENT	GOBP_REGULATION_OF_STRIATED_MUSCLE_TISSUE_DEVELOPMENT		17	0.383403	1.10847	0	0.335227	1	4391	tags=41%, list=22%, signal=53%
GOBP_POSITIVE_REGULATION_OF_NEUROGENESIS	GOBP_POSITIVE_REGULATION_OF_NEUROGENESIS		227	0.297663	1.10804	0	0.336174	1	3609	tags=28%, list=18%, signal=33%
GOBP_RESPONSE_TO_COPPER_ION	GOBP_RESPONSE_TO_COPPER_ION		41	0.368005	1.10789	0	0.335949	1	3089	tags=24%, list=15%, signal=29%
GOBP_PROTEIN_TARGETING_TO_VACUOLE	GOBP_PROTEIN_TARGETING_TO_VACUOLE		44	0.445022	1.10755	0	0.336468	1	4806	tags=57%, list=24%, signal=75%
GOBP_LONG_CHAIN_FATTY_ACID_METABOLIC_PROCESS	GOBP_LONG_CHAIN_FATTY_ACID_METABOLIC_PROCESS		108	0.26903	1.1073	0	0.336536	1	3095	tags=19%, list=16%, signal=23%
GOBP_REGULATION_OF_FATTY_ACID_BETA_OXIDATION	GOBP_REGULATION_OF_FATTY_ACID_BETA_OXIDATION		20	0.556983	1.10676	0	0.336494	1	3033	tags=45%, list=15%, signal=53%
GOBP_REGULATION_OF_SPINDLE_ASSEMBLY	GOBP_REGULATION_OF_SPINDLE_ASSEMBLY		33	0.239176	1.10631	0	0.336581	1	3940	tags=30%, list=20%, signal=38%
GOBP_REGULATION_OF_SYNAPSE_ASSEMBLY	GOBP_REGULATION_OF_SYNAPSE_ASSEMBLY		112	0.324869	1.10281	0	0.343406	1	3995	tags=26%, list=20%, signal=32%
GOBP_CELL_SUBSTRATE_JUNCTION_ORGANIZATION	GOBP_CELL_SUBSTRATE_JUNCTION_ORGANIZATION		103	0.29188	1.10032	0	0.348222	1	3499	tags=31%, list=18%, signal=37%
GOBP_REGULATION_OF_MUSCLE_ORGAN_DEVELOPMENT	GOBP_REGULATION_OF_MUSCLE_ORGAN_DEVELOPMENT		22	0.366362	1.10016	0	0.348027	1	4391	tags=36%, list=22%, signal=47%
GOBP_REGULATION_OF_CELL_MORPHOGENESIS	GOBP_REGULATION_OF_CELL_MORPHOGENESIS		242	0.316739	1.09928	0	0.351136	1	4256	tags=36%, list=21%, signal=45%
GOBP_CELLULAR_RESPONSE_TO_STEROID_HORMONE_STIMULUS	GOBP_CELLULAR_RESPONSE_TO_STEROID_HORMONE_STIMULUS		207	0.319417	1.09708	0	0.355443	1	4203	tags=30%, list=21%, signal=38%
GOBP_EPIDERMIS_MORPHOGENESIS	GOBP_EPIDERMIS_MORPHOGENESIS		36	0.345789	1.09702	0	0.355197	1	2632	tags=22%, list=13%, signal=26%
GOBP_NEGATIVE_REGULATION_OF_NEURON_PROJECTION_DEVELOPMENT	GOBP_NEGATIVE_REGULATION_OF_NEURON_PROJECTION_DEVELOPMENT		141	0.311093	1.09483	0	0.359675	1	3720	tags=26%, list=19%, signal=31%
GOBP_AXON_EXTENSION	GOBP_AXON_EXTENSION		119	0.344537	1.09449	0	0.360344	1	3648	tags=33%, list=18%, signal=40%
GOBP_CELLULAR_RESPONSE_TO_FATTY_ACID	GOBP_CELLULAR_RESPONSE_TO_FATTY_ACID		34	0.424059	1.09438	0	0.360254	1	2938	tags=35%, list=15%, signal=41%
GOBP_ICOSANOID_METABOLIC_PROCESS	GOBP_ICOSANOID_METABOLIC_PROCESS		118	0.298917	1.09411	0	0.36017	1	3312	tags=22%, list=17%, signal=26%
GOBP_REGULATION_OF_SPINDLE_ORGANIZATION	GOBP_REGULATION_OF_SPINDLE_ORGANIZATION		47	0.240432	1.09223	0	0.36289	1	4014	tags=28%, list=20%, signal=35%
GOBP_REGULATION_OF_PROTEIN_CONTAINING_COMPLEX_ASSEMBLY	GOBP_REGULATION_OF_PROTEIN_CONTAINING_COMPLEX_ASSEMBLY		405	0.312203	1.09206	0	0.363647	1	3915	tags=29%, list=20%, signal=36%
GOBP_REGULATION_OF_VIRAL_PROCESS	GOBP_REGULATION_OF_VIRAL_PROCESS		162	0.282303	1.09128	0	0.365127	1	3265	tags=25%, list=16%, signal=30%
GOBP_POSITIVE_REGULATION_OF_ERK1_AND_ERK2_CASCADE	GOBP_POSITIVE_REGULATION_OF_ERK1_AND_ERK2_CASCADE		214	0.313245	1.08862	0	0.372916	1	2982	tags=21%, list=15%, signal=24%
GOBP_REGULATION_OF_NEURON_APOPTOTIC_PROCESS	GOBP_REGULATION_OF_NEURON_APOPTOTIC_PROCESS		212	0.257959	1.08754	0	0.373955	1	2492	tags=17%, list=12%, signal=19%
GOBP_PROTEIN_MANNOSYLATION	GOBP_PROTEIN_MANNOSYLATION		22	0.47124	1.08739	0	0.373994	1	2898	tags=50%, list=15%, signal=58%
GOBP_REGULATION_OF_CELL_MATRIX_ADHESION	GOBP_REGULATION_OF_CELL_MATRIX_ADHESION		121	0.321345	1.08707	0	0.374433	1	2874	tags=26%, list=14%, signal=31%
GOBP_RESPONSE_TO_ZINC_ION	GOBP_RESPONSE_TO_ZINC_ION		49	0.355614	1.08664	0	0.374795	1	4144	tags=29%, list=21%, signal=36%
GOBP_REGULATION_OF_METAL_ION_TRANSPORT	GOBP_REGULATION_OF_METAL_ION_TRANSPORT		400	0.268978	1.08553	0	0.377345	1	2586	tags=17%, list=13%, signal=19%
GOBP_BARBED_END_ACTIN_FILAMENT_CAPPING	GOBP_BARBED_END_ACTIN_FILAMENT_CAPPING		25	0.577396	1.07954	0	0.389335	1	4393	tags=60%, list=22%, signal=77%
GOBP_RELAXATION_OF_MUSCLE	GOBP_RELAXATION_OF_MUSCLE		33	0.483562	1.07899	0	0.390316	1	1410	tags=12%, list=7%, signal=13%
GOBP_POSITIVE_REGULATION_OF_VACUOLE_ORGANIZATION	GOBP_POSITIVE_REGULATION_OF_VACUOLE_ORGANIZATION		21	0.40235	1.07877	0	0.390716	1	3618	tags=38%, list=18%, signal=46%
GOBP_POSITIVE_REGULATION_OF_TRANSMEMBRANE_TRANSPORT	GOBP_POSITIVE_REGULATION_OF_TRANSMEMBRANE_TRANSPORT		231	0.270335	1.07086	0	0.409935	1	2917	tags=20%, list=15%, signal=24%
GOBP_LIPOPROTEIN_METABOLIC_PROCESS	GOBP_LIPOPROTEIN_METABOLIC_PROCESS		138	0.241186	1.07021	0	0.411311	1	1938	tags=14%, list=10%, signal=16%
GOBP_I_KAPPAB_KINASE_NF_KAPPAB_SIGNALING	GOBP_I_KAPPAB_KINASE_NF_KAPPAB_SIGNALING		287	0.260364	1.06544	0	0.422934	1	4349	tags=29%, list=22%, signal=36%
GOBP_REGULATION_OF_NERVOUS_SYSTEM_DEVELOPMENT	GOBP_REGULATION_OF_NERVOUS_SYSTEM_DEVELOPMENT		451	0.272292	1.06058	0	0.43293	1	4256	tags=28%, list=21%, signal=35%
GOBP_ENDODERMAL_CELL_FATE_COMMITMENT	GOBP_ENDODERMAL_CELL_FATE_COMMITMENT		15	0.605922	1.05413	0	0.447038	1	4804	tags=60%, list=24%, signal=79%
GOBP_REGULATION_OF_GENE_EXPRESSION_BY_GENOMIC_IMPRINTING	GOBP_REGULATION_OF_GENE_EXPRESSION_BY_GENOMIC_IMPRINTING		17	0.460741	1.04849	0	0.461683	1	3543	tags=41%, list=18%, signal=50%
GOBP_MIRNA_MEDIATED_GENE_SILENCING_BY_INHIBITION_OF_TRANSLATION	GOBP_MIRNA_MEDIATED_GENE_SILENCING_BY_INHIBITION_OF_TRANSLATION		15	0.453031	1.04792	0	0.462934	1	3986	tags=53%, list=20%, signal=67%
GOBP_NEGATIVE_REGULATION_OF_CELL_ADHESION	GOBP_NEGATIVE_REGULATION_OF_CELL_ADHESION		290	0.297852	1.03611	0	0.490749	1	3034	tags=22%, list=15%, signal=26%
GOBP_LYSOSOMAL_TRANSPORT	GOBP_LYSOSOMAL_TRANSPORT		131	0.312074	1.03496	0	0.494513	1	4806	tags=38%, list=24%, signal=50%
GOBP_PHOSPHOLIPID_DEPHOSPHORYLATION	GOBP_PHOSPHOLIPID_DEPHOSPHORYLATION		39	0.454305	1.02722	0	0.514393	1	3500	tags=38%, list=18%, signal=47%
GOBP_RESPONSE_TO_CORTICOSTERONE	GOBP_RESPONSE_TO_CORTICOSTERONE	Details ...	17	-0.699739	-2.49647	0	0	0	1275	tags=18%, list=6%, signal=19%
GOBP_GLYCOSPHINGOLIPID_BIOSYNTHETIC_PROCESS	GOBP_GLYCOSPHINGOLIPID_BIOSYNTHETIC_PROCESS	Details ...	34	-0.509176	-2.21789	0	0	0	1917	tags=21%, list=10%, signal=23%
GOBP_REGULATION_OF_SUPEROXIDE_ANION_GENERATION	GOBP_REGULATION_OF_SUPEROXIDE_ANION_GENERATION	Details ...	22	-0.566023	-2.14524	0	0	0	805	tags=23%, list=4%, signal=24%
GOBP_REGULATION_OF_T_HELPER_1_TYPE_IMMUNE_RESPONSE	GOBP_REGULATION_OF_T_HELPER_1_TYPE_IMMUNE_RESPONSE	Details ...	30	-0.697604	-2.08075	0	0	0	1026	tags=23%, list=5%, signal=25%
GOBP_PYRIDINE_CONTAINING_COMPOUND_BIOSYNTHETIC_PROCESS	GOBP_PYRIDINE_CONTAINING_COMPOUND_BIOSYNTHETIC_PROCESS	Details ...	31	-0.498422	-2.05616	0	0	0	1583	tags=19%, list=8%, signal=21%
GOBP_REGULATION_OF_CAMP_DEPENDENT_PROTEIN_KINASE_ACTIVITY	GOBP_REGULATION_OF_CAMP_DEPENDENT_PROTEIN_KINASE_ACTIVITY	Details ...	21	-0.603397	-1.96189	0	0	0	631	tags=24%, list=3%, signal=25%
GOBP_CELL_DIFFERENTIATION_INVOLVED_IN_EMBRYONIC_PLACENTA_DEVELOPMENT	GOBP_CELL_DIFFERENTIATION_INVOLVED_IN_EMBRYONIC_PLACENTA_DEVELOPMENT	Details ...	25	-0.493165	-1.9428	0	0	0	2007	tags=24%, list=10%, signal=27%
GOBP_REGULATION_OF_INSULIN_LIKE_GROWTH_FACTOR_RECEPTOR_SIGNALING_PATHWAY	GOBP_REGULATION_OF_INSULIN_LIKE_GROWTH_FACTOR_RECEPTOR_SIGNALING_PATHWAY	Details ...	23	-0.615004	-1.93311	0	0	0	455	tags=13%, list=2%, signal=13%
GOBP_BLASTOCYST_FORMATION	GOBP_BLASTOCYST_FORMATION	Details ...	45	-0.422048	-1.88743	0	0	0	1359	tags=20%, list=7%, signal=21%
GOBP_T_CELL_CYTOKINE_PRODUCTION	GOBP_T_CELL_CYTOKINE_PRODUCTION	Details ...	38	-0.481115	-1.86002	0	0	0	1089	tags=18%, list=5%, signal=19%
GOBP_RESPONSE_TO_MINERALOCORTICOID	GOBP_RESPONSE_TO_MINERALOCORTICOID	Details ...	38	-0.494666	-1.85644	0	0	0	2648	tags=21%, list=13%, signal=24%
GOBP_3_UTR_MEDIATED_MRNA_DESTABILIZATION	GOBP_3_UTR_MEDIATED_MRNA_DESTABILIZATION	Details ...	17	-0.472218	-1.82622	0	0	0	1843	tags=24%, list=9%, signal=26%
GOBP_EPIBOLY	GOBP_EPIBOLY	Details ...	38	-0.532064	-1.8165	0	0	0	507	tags=21%, list=3%, signal=22%
GOBP_NEGATIVE_REGULATION_OF_SIGNAL_TRANSDUCTION_IN_ABSENCE_OF_LIGAND	GOBP_NEGATIVE_REGULATION_OF_SIGNAL_TRANSDUCTION_IN_ABSENCE_OF_LIGAND	Details ...	35	-0.524946	-1.81379	0	0	0	3052	tags=31%, list=15%, signal=37%
GOBP_PIGMENT_GRANULE_LOCALIZATION	GOBP_PIGMENT_GRANULE_LOCALIZATION	Details ...	26	-0.549102	-1.8124	0	0	0	869	tags=19%, list=4%, signal=20%
GOBP_REGULATION_OF_AMPA_RECEPTOR_ACTIVITY	GOBP_REGULATION_OF_AMPA_RECEPTOR_ACTIVITY	Details ...	25	-0.62115	-1.81211	0	0	0	4497	tags=36%, list=23%, signal=46%
GOBP_REGULATION_OF_NUCLEOTIDE_BIOSYNTHETIC_PROCESS	GOBP_REGULATION_OF_NUCLEOTIDE_BIOSYNTHETIC_PROCESS	Details ...	34	-0.586214	-1.80884	0	0	0	961	tags=18%, list=5%, signal=19%
GOBP_NEGATIVE_REGULATION_OF_LIPID_BIOSYNTHETIC_PROCESS	GOBP_NEGATIVE_REGULATION_OF_LIPID_BIOSYNTHETIC_PROCESS	Details ...	56	-0.42957	-1.80714	0	0	0	828	tags=14%, list=4%, signal=15%
GOBP_POSITIVE_REGULATION_OF_T_HELPER_1_TYPE_IMMUNE_RESPONSE	GOBP_POSITIVE_REGULATION_OF_T_HELPER_1_TYPE_IMMUNE_RESPONSE	Details ...	18	-0.748913	-1.80627	0	0	0	606	tags=28%, list=3%, signal=29%
GOBP_NEGATIVE_REGULATION_OF_GLYCOLYTIC_PROCESS	GOBP_NEGATIVE_REGULATION_OF_GLYCOLYTIC_PROCESS	Details ...	15	-0.582836	-1.80228	0	0	0	1274	tags=27%, list=6%, signal=28%
GOBP_GLYCOSYLCERAMIDE_METABOLIC_PROCESS	GOBP_GLYCOSYLCERAMIDE_METABOLIC_PROCESS		15	-0.557107	-1.79565	0	0	0	1917	tags=27%, list=10%, signal=29%
GOBP_POSITIVE_REGULATION_OF_SIGNALING_RECEPTOR_ACTIVITY	GOBP_POSITIVE_REGULATION_OF_SIGNALING_RECEPTOR_ACTIVITY		46	-0.576703	-1.79345	0	0	0	3788	tags=39%, list=19%, signal=48%
GOBP_ESTABLISHMENT_OF_PIGMENT_GRANULE_LOCALIZATION	GOBP_ESTABLISHMENT_OF_PIGMENT_GRANULE_LOCALIZATION		24	-0.555596	-1.79031	0	0.00363097	0.1	869	tags=21%, list=4%, signal=22%
GOBP_NEGATIVE_REGULATION_OF_TRANSLATIONAL_INITIATION	GOBP_NEGATIVE_REGULATION_OF_TRANSLATIONAL_INITIATION		19	-0.512401	-1.78816	0	0.00347968	0.1	2059	tags=32%, list=10%, signal=35%
GOBP_REGULATION_OF_EXTRINSIC_APOPTOTIC_SIGNALING_PATHWAY_IN_ABSENCE_OF_LIGAND	GOBP_REGULATION_OF_EXTRINSIC_APOPTOTIC_SIGNALING_PATHWAY_IN_ABSENCE_OF_LIGAND		45	-0.457635	-1.77581	0	0.00668098	0.1	3052	tags=27%, list=15%, signal=31%
GOBP_LIVER_MORPHOGENESIS	GOBP_LIVER_MORPHOGENESIS		24	-0.537657	-1.77353	0	0.00642402	0.1	288	tags=17%, list=1%, signal=17%
GOBP_HEPATOCYTE_DIFFERENTIATION	GOBP_HEPATOCYTE_DIFFERENTIATION		15	-0.673375	-1.7572	0	0.00618609	0.1	1114	tags=33%, list=6%, signal=35%
GOBP_POSITIVE_REGULATION_OF_T_CELL_CYTOKINE_PRODUCTION	GOBP_POSITIVE_REGULATION_OF_T_CELL_CYTOKINE_PRODUCTION		26	-0.499214	-1.75604	0	0.00596516	0.1	1089	tags=23%, list=5%, signal=24%
GOBP_INTERLEUKIN_4_PRODUCTION	GOBP_INTERLEUKIN_4_PRODUCTION		33	-0.553676	-1.74907	0	0.00944053	0.2	657	tags=18%, list=3%, signal=19%
GOBP_REGULATION_OF_ERBB_SIGNALING_PATHWAY	GOBP_REGULATION_OF_ERBB_SIGNALING_PATHWAY		79	-0.396596	-1.74198	0	0.0119096	0.2	2346	tags=24%, list=12%, signal=27%
GOBP_POSITIVE_REGULATION_OF_HEART_RATE	GOBP_POSITIVE_REGULATION_OF_HEART_RATE		25	-0.523304	-1.73876	0	0.0115254	0.2	1117	tags=24%, list=6%, signal=25%
GOBP_WOUND_HEALING_SPREADING_OF_EPIDERMAL_CELLS	GOBP_WOUND_HEALING_SPREADING_OF_EPIDERMAL_CELLS		21	-0.642833	-1.73655	0	0.0143609	0.3	507	tags=29%, list=3%, signal=29%
GOBP_REGULATION_OF_EPIDERMAL_GROWTH_FACTOR_ACTIVATED_RECEPTOR_ACTIVITY	GOBP_REGULATION_OF_EPIDERMAL_GROWTH_FACTOR_ACTIVATED_RECEPTOR_ACTIVITY		30	-0.480618	-1.73278	0	0.0139257	0.3	1478	tags=27%, list=7%, signal=29%
GOBP_REGULATION_OF_NMDA_RECEPTOR_ACTIVITY	GOBP_REGULATION_OF_NMDA_RECEPTOR_ACTIVITY		22	-0.569369	-1.73174	0	0.0135161	0.3	3089	tags=32%, list=15%, signal=38%
GOBP_ASPARTATE_FAMILY_AMINO_ACID_BIOSYNTHETIC_PROCESS	GOBP_ASPARTATE_FAMILY_AMINO_ACID_BIOSYNTHETIC_PROCESS		21	-0.518252	-1.73128	0	0.01313	0.3	220	tags=10%, list=1%, signal=10%
GOBP_REGULATION_OF_DNA_STRAND_ELONGATION	GOBP_REGULATION_OF_DNA_STRAND_ELONGATION		17	-0.556657	-1.71837	0	0.0174048	0.3	2693	tags=29%, list=13%, signal=34%
GOBP_OPTIC_NERVE_DEVELOPMENT	GOBP_OPTIC_NERVE_DEVELOPMENT		18	-0.527001	-1.71462	0	0.0169344	0.3	3543	tags=33%, list=18%, signal=40%
GOBP_DECIDUALIZATION	GOBP_DECIDUALIZATION		25	-0.467717	-1.71404	0	0.0164888	0.3	2704	tags=32%, list=14%, signal=37%
GOBP_BRANCHING_INVOLVED_IN_MAMMARY_GLAND_DUCT_MORPHOGENESIS	GOBP_BRANCHING_INVOLVED_IN_MAMMARY_GLAND_DUCT_MORPHOGENESIS		22	-0.511501	-1.71378	0	0.016066	0.3	927	tags=18%, list=5%, signal=19%
GOBP_RESPONSE_TO_IMMOBILIZATION_STRESS	GOBP_RESPONSE_TO_IMMOBILIZATION_STRESS		20	-0.507317	-1.71222	0	0.0156643	0.3	1610	tags=20%, list=8%, signal=22%
GOBP_TRABECULA_FORMATION	GOBP_TRABECULA_FORMATION		26	-0.512642	-1.70005	0	0.0152823	0.3	980	tags=19%, list=5%, signal=20%
GOBP_REGULATION_OF_CALCIUM_ION_DEPENDENT_EXOCYTOSIS	GOBP_REGULATION_OF_CALCIUM_ION_DEPENDENT_EXOCYTOSIS		39	-0.55111	-1.69991	0	0.0149184	0.3	902	tags=23%, list=5%, signal=24%
GOBP_GLYCOLIPID_BIOSYNTHETIC_PROCESS	GOBP_GLYCOLIPID_BIOSYNTHETIC_PROCESS		74	-0.373019	-1.69565	0	0.0165186	0.4	2530	tags=23%, list=13%, signal=26%
GOBP_DETECTION_OF_BIOTIC_STIMULUS	GOBP_DETECTION_OF_BIOTIC_STIMULUS		36	-0.453118	-1.69376	0	0.0161432	0.4	2417	tags=22%, list=12%, signal=25%
GOBP_SIGNAL_TRANSDUCTION_IN_ABSENCE_OF_LIGAND	GOBP_SIGNAL_TRANSDUCTION_IN_ABSENCE_OF_LIGAND		66	-0.384533	-1.69214	0	0.0157845	0.4	3052	tags=24%, list=15%, signal=29%
GOBP_PYRIDINE_NUCLEOTIDE_BIOSYNTHETIC_PROCESS	GOBP_PYRIDINE_NUCLEOTIDE_BIOSYNTHETIC_PROCESS		28	-0.411651	-1.68592	0	0.0208878	0.4	1583	tags=18%, list=8%, signal=19%
GOBP_POSITIVE_REGULATION_OF_HISTONE_METHYLATION	GOBP_POSITIVE_REGULATION_OF_HISTONE_METHYLATION		40	-0.36266	-1.67871	0	0.0222202	0.4	3616	tags=28%, list=18%, signal=34%
GOBP_REGULATION_OF_FATTY_ACID_METABOLIC_PROCESS	GOBP_REGULATION_OF_FATTY_ACID_METABOLIC_PROCESS		87	-0.41212	-1.67555	0	0.0217573	0.4	2960	tags=25%, list=15%, signal=30%
GOBP_ERBB2_SIGNALING_PATHWAY	GOBP_ERBB2_SIGNALING_PATHWAY		18	-0.628097	-1.67488	0	0.0213133	0.4	2147	tags=39%, list=11%, signal=44%
GOBP_NEGATIVE_REGULATION_OF_OXIDATIVE_STRESS_INDUCED_CELL_DEATH	GOBP_NEGATIVE_REGULATION_OF_OXIDATIVE_STRESS_INDUCED_CELL_DEATH		47	-0.416542	-1.67389	0	0.020887	0.4	2720	tags=28%, list=14%, signal=32%
GOBP_REGULATION_OF_TELOMERE_MAINTENANCE_IN_RESPONSE_TO_DNA_DAMAGE	GOBP_REGULATION_OF_TELOMERE_MAINTENANCE_IN_RESPONSE_TO_DNA_DAMAGE		19	-0.672084	-1.67324	0	0.0204774	0.4	2693	tags=42%, list=13%, signal=49%
GOBP_POSITIVE_REGULATION_OF_ESTABLISHMENT_OF_PROTEIN_LOCALIZATION_TO_MITOCHONDRION	GOBP_POSITIVE_REGULATION_OF_ESTABLISHMENT_OF_PROTEIN_LOCALIZATION_TO_MITOCHONDRION		36	-0.358501	-1.66937	0	0.0200836	0.4	2643	tags=17%, list=13%, signal=19%
GOBP_MEMBRANE_RAFT_ORGANIZATION	GOBP_MEMBRANE_RAFT_ORGANIZATION		24	-0.450028	-1.66849	0	0.0197047	0.4	1236	tags=25%, list=6%, signal=27%
GOBP_MAMMARY_GLAND_ALVEOLUS_DEVELOPMENT	GOBP_MAMMARY_GLAND_ALVEOLUS_DEVELOPMENT		20	-0.710226	-1.66709	0	0.0208863	0.4	810	tags=20%, list=4%, signal=21%
GOBP_NEGATIVE_REGULATION_OF_MYOTUBE_DIFFERENTIATION	GOBP_NEGATIVE_REGULATION_OF_MYOTUBE_DIFFERENTIATION		16	-0.564812	-1.65933	0	0.0219813	0.5	2119	tags=25%, list=11%, signal=28%
GOBP_REGULATION_OF_DNA_TEMPLATED_TRANSCRIPTION_IN_RESPONSE_TO_STRESS	GOBP_REGULATION_OF_DNA_TEMPLATED_TRANSCRIPTION_IN_RESPONSE_TO_STRESS		44	-0.504223	-1.65872	0	0.0215888	0.5	1050	tags=27%, list=5%, signal=29%
GOBP_NEGATIVE_REGULATION_OF_BINDING	GOBP_NEGATIVE_REGULATION_OF_BINDING		161	-0.388885	-1.65699	0	0.02121	0.5	3632	tags=27%, list=18%, signal=32%
GOBP_POSITIVE_REGULATION_OF_MEMBRANE_PROTEIN_ECTODOMAIN_PROTEOLYSIS	GOBP_POSITIVE_REGULATION_OF_MEMBRANE_PROTEIN_ECTODOMAIN_PROTEOLYSIS		16	-0.560824	-1.6485	0	0.0222428	0.5	1407	tags=25%, list=7%, signal=27%
GOBP_POSITIVE_REGULATION_OF_EXCITATORY_POSTSYNAPTIC_POTENTIAL	GOBP_POSITIVE_REGULATION_OF_EXCITATORY_POSTSYNAPTIC_POTENTIAL		31	-0.585249	-1.63852	0	0.0218658	0.5	2430	tags=29%, list=12%, signal=33%
GOBP_NEGATIVE_REGULATION_OF_MONOATOMIC_ION_TRANSPORT	GOBP_NEGATIVE_REGULATION_OF_MONOATOMIC_ION_TRANSPORT		121	-0.349448	-1.63648	0	0.0215013	0.5	4158	tags=23%, list=21%, signal=29%
GOBP_REGULATION_OF_ESTABLISHMENT_OF_PROTEIN_LOCALIZATION_TO_MITOCHONDRION	GOBP_REGULATION_OF_ESTABLISHMENT_OF_PROTEIN_LOCALIZATION_TO_MITOCHONDRION		50	-0.432959	-1.62943	0	0.0238476	0.5	2696	tags=24%, list=14%, signal=28%
GOBP_REGULATION_OF_SIGNALING_RECEPTOR_ACTIVITY	GOBP_REGULATION_OF_SIGNALING_RECEPTOR_ACTIVITY		161	-0.421679	-1.62813	0	0.0234629	0.5	2189	tags=19%, list=11%, signal=21%
GOBP_STABILIZATION_OF_MEMBRANE_POTENTIAL	GOBP_STABILIZATION_OF_MEMBRANE_POTENTIAL		17	-0.764435	-1.62607	0	0.0244161	0.5	2410	tags=41%, list=12%, signal=47%
GOBP_PLACENTA_DEVELOPMENT	GOBP_PLACENTA_DEVELOPMENT		152	-0.360158	-1.62348	0	0.0256324	0.5	2704	tags=24%, list=14%, signal=27%
GOBP_CALCIUM_ION_REGULATED_EXOCYTOSIS	GOBP_CALCIUM_ION_REGULATED_EXOCYTOSIS		65	-0.409301	-1.6223	0	0.0278077	0.5	902	tags=15%, list=5%, signal=16%
GOBP_BENZENE_CONTAINING_COMPOUND_METABOLIC_PROCESS	GOBP_BENZENE_CONTAINING_COMPOUND_METABOLIC_PROCESS		27	-0.454847	-1.62023	0	0.0273864	0.5	780	tags=15%, list=4%, signal=15%
GOBP_REGULATION_OF_TYPE_B_PANCREATIC_CELL_PROLIFERATION	GOBP_REGULATION_OF_TYPE_B_PANCREATIC_CELL_PROLIFERATION		16	-0.504404	-1.61932	0	0.0269776	0.5	1166	tags=31%, list=6%, signal=33%
GOBP_NEGATIVE_REGULATION_OF_CELL_JUNCTION_ASSEMBLY	GOBP_NEGATIVE_REGULATION_OF_CELL_JUNCTION_ASSEMBLY		31	-0.446081	-1.61865	0	0.0261956	0.5	1958	tags=26%, list=10%, signal=29%
GOBP_PROTEIN_SUMOYLATION	GOBP_PROTEIN_SUMOYLATION		67	-0.336441	-1.61864	0	0.0258214	0.5	4113	tags=27%, list=21%, signal=34%
GOBP_LYMPH_VESSEL_MORPHOGENESIS	GOBP_LYMPH_VESSEL_MORPHOGENESIS		22	-0.492859	-1.61672	0	0.0254577	0.5	1397	tags=23%, list=7%, signal=24%
GOBP_REGULATION_OF_SKELETAL_MUSCLE_CONTRACTION	GOBP_REGULATION_OF_SKELETAL_MUSCLE_CONTRACTION		16	-0.654807	-1.61043	0	0.0262641	0.5	5350	tags=38%, list=27%, signal=51%
GOBP_REGULATION_OF_CELLULAR_KETONE_METABOLIC_PROCESS	GOBP_REGULATION_OF_CELLULAR_KETONE_METABOLIC_PROCESS		126	-0.413351	-1.60961	0	0.0259043	0.5	2960	tags=25%, list=15%, signal=29%
GOBP_REGULATION_OF_ANOIKIS	GOBP_REGULATION_OF_ANOIKIS		25	-0.518778	-1.60952	0	0.0255542	0.5	1728	tags=32%, list=9%, signal=35%
GOBP_LYMPHANGIOGENESIS	GOBP_LYMPHANGIOGENESIS		17	-0.585782	-1.60946	0	0.0252135	0.5	2547	tags=29%, list=13%, signal=34%
GOBP_POSITIVE_REGULATION_OF_INTERLEUKIN_17_PRODUCTION	GOBP_POSITIVE_REGULATION_OF_INTERLEUKIN_17_PRODUCTION		26	-0.568406	-1.60913	0	0.0248817	0.5	606	tags=15%, list=3%, signal=16%
GOBP_MODULATION_OF_EXCITATORY_POSTSYNAPTIC_POTENTIAL	GOBP_MODULATION_OF_EXCITATORY_POSTSYNAPTIC_POTENTIAL		44	-0.484767	-1.6054	0	0.0245586	0.5	3416	tags=27%, list=17%, signal=33%
GOBP_EMBRYONIC_PLACENTA_DEVELOPMENT	GOBP_EMBRYONIC_PLACENTA_DEVELOPMENT		90	-0.371909	-1.60459	0	0.0255548	0.5	2196	tags=22%, list=11%, signal=25%
GOBP_NEGATIVE_REGULATION_OF_MONOATOMIC_ION_TRANSMEMBRANE_TRANSPORT	GOBP_NEGATIVE_REGULATION_OF_MONOATOMIC_ION_TRANSMEMBRANE_TRANSPORT		92	-0.336679	-1.60313	0	0.0249159	0.5	4158	tags=22%, list=21%, signal=27%
GOBP_GRANULOCYTE_ACTIVATION	GOBP_GRANULOCYTE_ACTIVATION		48	-0.47863	-1.60295	0	0.0246083	0.5	1798	tags=17%, list=9%, signal=18%
GOBP_REGULATION_OF_STEROID_BIOSYNTHETIC_PROCESS	GOBP_REGULATION_OF_STEROID_BIOSYNTHETIC_PROCESS		71	-0.41337	-1.60267	0	0.0243082	0.5	733	tags=14%, list=4%, signal=15%
GOBP_NEGATIVE_REGULATION_OF_STEM_CELL_PROLIFERATION	GOBP_NEGATIVE_REGULATION_OF_STEM_CELL_PROLIFERATION		22	-0.594288	-1.59952	0	0.0250215	0.5	1165	tags=36%, list=6%, signal=39%
GOBP_REGULATION_OF_KETONE_BIOSYNTHETIC_PROCESS	GOBP_REGULATION_OF_KETONE_BIOSYNTHETIC_PROCESS		17	-0.488391	-1.59657	0	0.0256892	0.5	687	tags=24%, list=3%, signal=24%
GOBP_NEGATIVE_REGULATION_OF_DNA_BINDING	GOBP_NEGATIVE_REGULATION_OF_DNA_BINDING		51	-0.55307	-1.5945	0	0.0266394	0.6	1868	tags=27%, list=9%, signal=30%
GOBP_DEVELOPMENT_OF_PRIMARY_FEMALE_SEXUAL_CHARACTERISTICS	GOBP_DEVELOPMENT_OF_PRIMARY_FEMALE_SEXUAL_CHARACTERISTICS		106	-0.389064	-1.58529	0	0.0301099	0.7	961	tags=11%, list=5%, signal=12%
GOBP_PLACENTA_BLOOD_VESSEL_DEVELOPMENT	GOBP_PLACENTA_BLOOD_VESSEL_DEVELOPMENT		30	-0.537588	-1.58429	0	0.0297639	0.7	2547	tags=37%, list=13%, signal=42%
GOBP_KERATINOCYTE_PROLIFERATION	GOBP_KERATINOCYTE_PROLIFERATION		56	-0.536418	-1.57913	0	0.0303746	0.7	1002	tags=25%, list=5%, signal=26%
GOBP_REGULATION_OF_ATP_BIOSYNTHETIC_PROCESS	GOBP_REGULATION_OF_ATP_BIOSYNTHETIC_PROCESS		20	-0.45016	-1.57312	0	0.0327748	0.7	3852	tags=25%, list=19%, signal=31%
GOBP_ASYMMETRIC_CELL_DIVISION	GOBP_ASYMMETRIC_CELL_DIVISION		18	-0.367375	-1.57089	0	0.0341938	0.7	405	tags=11%, list=2%, signal=11%
GOBP_CALCIUM_ION_REGULATED_EXOCYTOSIS_OF_NEUROTRANSMITTER	GOBP_CALCIUM_ION_REGULATED_EXOCYTOSIS_OF_NEUROTRANSMITTER		21	-0.543742	-1.56924	0	0.033818	0.7	840	tags=19%, list=4%, signal=20%
GOBP_MONOCYTE_CHEMOTAXIS	GOBP_MONOCYTE_CHEMOTAXIS		70	-0.449725	-1.56858	0	0.0334504	0.7	1903	tags=13%, list=10%, signal=14%
GOBP_NEGATIVE_REGULATION_OF_STEROID_METABOLIC_PROCESS	GOBP_NEGATIVE_REGULATION_OF_STEROID_METABOLIC_PROCESS		27	-0.463255	-1.56739	0	0.0348891	0.7	667	tags=19%, list=3%, signal=19%
GOBP_GAP_JUNCTION_ASSEMBLY	GOBP_GAP_JUNCTION_ASSEMBLY		18	-0.652515	-1.56596	0	0.0345179	0.7	1236	tags=28%, list=6%, signal=30%
GOBP_ANTIMICROBIAL_HUMORAL_IMMUNE_RESPONSE_MEDIATED_BY_ANTIMICROBIAL_PEPTIDE	GOBP_ANTIMICROBIAL_HUMORAL_IMMUNE_RESPONSE_MEDIATED_BY_ANTIMICROBIAL_PEPTIDE		81	-0.508581	-1.56434	0	0.0341545	0.7	2938	tags=17%, list=15%, signal=20%
GOBP_NATURAL_KILLER_CELL_ACTIVATION_INVOLVED_IN_IMMUNE_RESPONSE	GOBP_NATURAL_KILLER_CELL_ACTIVATION_INVOLVED_IN_IMMUNE_RESPONSE		35	-0.462243	-1.56408	0	0.0346687	0.7	1458	tags=9%, list=7%, signal=9%
GOBP_NEGATIVE_REGULATION_OF_PRODUCTION_OF_MOLECULAR_MEDIATOR_OF_IMMUNE_RESPONSE	GOBP_NEGATIVE_REGULATION_OF_PRODUCTION_OF_MOLECULAR_MEDIATOR_OF_IMMUNE_RESPONSE		47	-0.448556	-1.56351	0	0.0343113	0.7	2690	tags=17%, list=13%, signal=20%
GOBP_HISTONE_DEACETYLATION	GOBP_HISTONE_DEACETYLATION		92	-0.330325	-1.55978	0	0.0348155	0.7	4023	tags=24%, list=20%, signal=30%
GOBP_ESTABLISHMENT_OF_SPINDLE_ORIENTATION	GOBP_ESTABLISHMENT_OF_SPINDLE_ORIENTATION		41	-0.377542	-1.5539	0	0.0349543	0.7	3414	tags=29%, list=17%, signal=35%
GOBP_T_HELPER_1_TYPE_IMMUNE_RESPONSE	GOBP_T_HELPER_1_TYPE_IMMUNE_RESPONSE		46	-0.452364	-1.5483	0	0.0362641	0.7	1427	tags=20%, list=7%, signal=21%
GOBP_NEGATIVE_REGULATION_OF_ION_TRANSMEMBRANE_TRANSPORTER_ACTIVITY	GOBP_NEGATIVE_REGULATION_OF_ION_TRANSMEMBRANE_TRANSPORTER_ACTIVITY		72	-0.339099	-1.54809	0	0.0359086	0.7	4060	tags=21%, list=20%, signal=26%
GOBP_INTERLEUKIN_17_PRODUCTION	GOBP_INTERLEUKIN_17_PRODUCTION		39	-0.554036	-1.54773	0	0.0355599	0.7	1417	tags=18%, list=7%, signal=19%
GOBP_REGULATION_OF_FATTY_ACID_BIOSYNTHETIC_PROCESS	GOBP_REGULATION_OF_FATTY_ACID_BIOSYNTHETIC_PROCESS		42	-0.566428	-1.54712	0	0.035218	0.7	2960	tags=29%, list=15%, signal=33%
GOBP_NATURAL_KILLER_CELL_PROLIFERATION	GOBP_NATURAL_KILLER_CELL_PROLIFERATION		15	-0.47782	-1.54665	0	0.0348826	0.7	547	tags=13%, list=3%, signal=14%
GOBP_NEGATIVE_REGULATION_OF_ANOIKIS	GOBP_NEGATIVE_REGULATION_OF_ANOIKIS		18	-0.490167	-1.54575	0	0.0345535	0.7	1728	tags=33%, list=9%, signal=36%
GOBP_POSITIVE_REGULATION_OF_STEROID_METABOLIC_PROCESS	GOBP_POSITIVE_REGULATION_OF_STEROID_METABOLIC_PROCESS		25	-0.565578	-1.54417	0	0.0357304	0.7	733	tags=20%, list=4%, signal=21%
GOBP_RESPONSE_TO_DSRNA	GOBP_RESPONSE_TO_DSRNA		55	-0.428919	-1.54269	0	0.0371633	0.7	2629	tags=20%, list=13%, signal=23%
GOBP_REGULATION_OF_HAIR_FOLLICLE_DEVELOPMENT	GOBP_REGULATION_OF_HAIR_FOLLICLE_DEVELOPMENT		19	-0.595771	-1.54189	0	0.0368223	0.7	507	tags=21%, list=3%, signal=22%
GOBP_DETECTION_OF_EXTERNAL_BIOTIC_STIMULUS	GOBP_DETECTION_OF_EXTERNAL_BIOTIC_STIMULUS		24	-0.43743	-1.53857	0	0.0386839	0.7	1974	tags=17%, list=10%, signal=18%
GOBP_POSITIVE_REGULATION_OF_BLOOD_CIRCULATION	GOBP_POSITIVE_REGULATION_OF_BLOOD_CIRCULATION		39	-0.490291	-1.53758	0	0.0383354	0.7	2690	tags=28%, list=13%, signal=33%
GOBP_CELLULAR_PIGMENTATION	GOBP_CELLULAR_PIGMENTATION		64	-0.339533	-1.53595	0	0.0397406	0.8	1643	tags=16%, list=8%, signal=17%
GOBP_REGULATION_OF_PRODUCTION_OF_MOLECULAR_MEDIATOR_OF_IMMUNE_RESPONSE	GOBP_REGULATION_OF_PRODUCTION_OF_MOLECULAR_MEDIATOR_OF_IMMUNE_RESPONSE		189	-0.335209	-1.53555	0	0.0393889	0.8	2804	tags=20%, list=14%, signal=23%
GOBP_REGULATION_OF_EXTRINSIC_APOPTOTIC_SIGNALING_PATHWAY	GOBP_REGULATION_OF_EXTRINSIC_APOPTOTIC_SIGNALING_PATHWAY		153	-0.32981	-1.53535	0	0.0390434	0.8	3450	tags=22%, list=17%, signal=27%
GOBP_FEMALE_SEX_DIFFERENTIATION	GOBP_FEMALE_SEX_DIFFERENTIATION		122	-0.375244	-1.53509	0	0.0387039	0.8	1241	tags=12%, list=6%, signal=13%
GOBP_SERINE_FAMILY_AMINO_ACID_BIOSYNTHETIC_PROCESS	GOBP_SERINE_FAMILY_AMINO_ACID_BIOSYNTHETIC_PROCESS		19	-0.570966	-1.53488	0	0.0383702	0.8	871	tags=26%, list=4%, signal=27%
GOBP_DENDRITIC_SPINE_MAINTENANCE	GOBP_DENDRITIC_SPINE_MAINTENANCE		20	-0.463062	-1.53401	0	0.0377199	0.8	2089	tags=20%, list=10%, signal=22%
GOBP_REGULATION_OF_NUCLEOTIDE_METABOLIC_PROCESS	GOBP_REGULATION_OF_NUCLEOTIDE_METABOLIC_PROCESS		90	-0.368121	-1.53269	0	0.0374029	0.8	3575	tags=26%, list=18%, signal=31%
GOBP_POSITIVE_REGULATION_OF_HORMONE_METABOLIC_PROCESS	GOBP_POSITIVE_REGULATION_OF_HORMONE_METABOLIC_PROCESS		15	-0.554944	-1.53267	0	0.0370912	0.8	687	tags=27%, list=3%, signal=28%
GOBP_PARASYMPATHETIC_NERVOUS_SYSTEM_DEVELOPMENT	GOBP_PARASYMPATHETIC_NERVOUS_SYSTEM_DEVELOPMENT		18	-0.640024	-1.53229	0	0.0376669	0.8	1265	tags=33%, list=6%, signal=36%
GOBP_REGULATION_OF_MONOCYTE_CHEMOTAXIS	GOBP_REGULATION_OF_MONOCYTE_CHEMOTAXIS		29	-0.467537	-1.52798	0	0.0406762	0.8	424	tags=10%, list=2%, signal=11%
GOBP_NEGATIVE_REGULATION_OF_RESPONSE_TO_REACTIVE_OXYGEN_SPECIES	GOBP_NEGATIVE_REGULATION_OF_RESPONSE_TO_REACTIVE_OXYGEN_SPECIES		16	-0.476602	-1.52333	0	0.043876	0.8	1988	tags=31%, list=10%, signal=35%
GOBP_REGULATION_OF_TYPE_2_IMMUNE_RESPONSE	GOBP_REGULATION_OF_TYPE_2_IMMUNE_RESPONSE		33	-0.492049	-1.52321	0	0.0435222	0.8	1089	tags=18%, list=5%, signal=19%
GOBP_CELLULAR_RESPONSE_TO_INTERLEUKIN_1	GOBP_CELLULAR_RESPONSE_TO_INTERLEUKIN_1		105	-0.391705	-1.52304	0	0.043174	0.8	1843	tags=16%, list=9%, signal=18%
GOBP_POSITIVE_REGULATION_OF_MYELOID_LEUKOCYTE_MEDIATED_IMMUNITY	GOBP_POSITIVE_REGULATION_OF_MYELOID_LEUKOCYTE_MEDIATED_IMMUNITY		21	-0.655877	-1.52121	0	0.0428313	0.8	2576	tags=38%, list=13%, signal=44%
GOBP_ENDOSOME_TO_LYSOSOME_TRANSPORT	GOBP_ENDOSOME_TO_LYSOSOME_TRANSPORT		74	-0.319614	-1.51974	0	0.0424941	0.8	3111	tags=22%, list=16%, signal=26%
GOBP_HEMOGLOBIN_METABOLIC_PROCESS	GOBP_HEMOGLOBIN_METABOLIC_PROCESS		18	-0.420887	-1.51924	0	0.0421621	0.8	2379	tags=22%, list=12%, signal=25%
GOBP_PROTEIN_TRANSPORT_TO_VACUOLE_INVOLVED_IN_UBIQUITIN_DEPENDENT_PROTEIN_CATABOLIC_PROCESS_VIA_THE_MULTIVESICULAR_BODY_SORTING_PATHWAY	GOBP_PROTEIN_TRANSPORT_TO_VACUOLE_INVOLVED_IN_UBIQUITIN_DEPENDENT_PROTEIN_CATABOLIC_PROCESS_VIA_THE_MULTIVESICULAR_BODY_SORTING_PATHWAY		15	-0.520799	-1.51841	0	0.0439592	0.8	1306	tags=27%, list=7%, signal=29%
GOBP_REGULATION_OF_KERATINOCYTE_PROLIFERATION	GOBP_REGULATION_OF_KERATINOCYTE_PROLIFERATION		45	-0.49105	-1.51745	0	0.0436211	0.8	1002	tags=22%, list=5%, signal=23%
GOBP_NEGATIVE_REGULATION_OF_CELL_SUBSTRATE_JUNCTION_ORGANIZATION	GOBP_NEGATIVE_REGULATION_OF_CELL_SUBSTRATE_JUNCTION_ORGANIZATION		17	-0.518164	-1.51691	0	0.0432881	0.8	2787	tags=41%, list=14%, signal=48%
GOBP_NEGATIVE_REGULATION_OF_TRANSPORTER_ACTIVITY	GOBP_NEGATIVE_REGULATION_OF_TRANSPORTER_ACTIVITY		80	-0.315133	-1.51619	0	0.0435746	0.8	4060	tags=20%, list=20%, signal=25%
GOBP_REGULATION_OF_OXIDATIVE_STRESS_INDUCED_CELL_DEATH	GOBP_REGULATION_OF_OXIDATIVE_STRESS_INDUCED_CELL_DEATH		70	-0.352704	-1.51585	0	0.0440159	0.8	2720	tags=21%, list=14%, signal=25%
GOBP_POSITIVE_REGULATION_OF_HISTONE_MODIFICATION	GOBP_POSITIVE_REGULATION_OF_HISTONE_MODIFICATION		87	-0.413274	-1.51475	0	0.0436874	0.8	3729	tags=31%, list=19%, signal=38%
GOBP_NEGATIVE_REGULATION_OF_T_CELL_MEDIATED_IMMUNITY	GOBP_NEGATIVE_REGULATION_OF_T_CELL_MEDIATED_IMMUNITY		27	-0.565958	-1.51466	0	0.0433638	0.8	318	tags=7%, list=2%, signal=8%
GOBP_REGULATION_OF_ATP_METABOLIC_PROCESS	GOBP_REGULATION_OF_ATP_METABOLIC_PROCESS		71	-0.360866	-1.51363	0	0.0449592	0.8	3254	tags=24%, list=16%, signal=29%
GOBP_PROTEIN_LOCALIZATION_TO_CHROMOSOME_CENTROMERIC_REGION	GOBP_PROTEIN_LOCALIZATION_TO_CHROMOSOME_CENTROMERIC_REGION		42	-0.459475	-1.51182	0	0.044631	0.8	3047	tags=26%, list=15%, signal=31%
GOBP_NEGATIVE_REGULATION_OF_TRANSCRIPTION_REGULATORY_REGION_DNA_BINDING	GOBP_NEGATIVE_REGULATION_OF_TRANSCRIPTION_REGULATORY_REGION_DNA_BINDING		19	-0.628491	-1.51109	0	0.0443076	0.8	1548	tags=32%, list=8%, signal=34%
GOBP_RESPONSE_TO_PLATELET_DERIVED_GROWTH_FACTOR	GOBP_RESPONSE_TO_PLATELET_DERIVED_GROWTH_FACTOR		24	-0.480187	-1.51103	0	0.0439888	0.8	2538	tags=33%, list=13%, signal=38%
GOBP_REGULATION_OF_LEUKOCYTE_DEGRANULATION	GOBP_REGULATION_OF_LEUKOCYTE_DEGRANULATION		48	-0.385747	-1.50972	0	0.044254	0.8	992	tags=17%, list=5%, signal=17%
GOBP_REGULATION_OF_SMALL_MOLECULE_METABOLIC_PROCESS	GOBP_REGULATION_OF_SMALL_MOLECULE_METABOLIC_PROCESS		315	-0.341187	-1.50865	0	0.0454782	0.8	3908	tags=27%, list=20%, signal=33%
GOBP_NEGATIVE_REGULATION_OF_ATP_METABOLIC_PROCESS	GOBP_NEGATIVE_REGULATION_OF_ATP_METABOLIC_PROCESS		19	-0.494154	-1.50715	0	0.0463173	0.8	1274	tags=21%, list=6%, signal=22%
GOBP_LABYRINTHINE_LAYER_DEVELOPMENT	GOBP_LABYRINTHINE_LAYER_DEVELOPMENT		47	-0.376247	-1.50713	0	0.0459934	0.8	2547	tags=28%, list=13%, signal=32%
GOBP_NEUTRAL_LIPID_BIOSYNTHETIC_PROCESS	GOBP_NEUTRAL_LIPID_BIOSYNTHETIC_PROCESS		46	-0.520046	-1.50704	0	0.045674	0.8	2474	tags=30%, list=12%, signal=35%
GOBP_NEGATIVE_REGULATION_OF_FATTY_ACID_BIOSYNTHETIC_PROCESS	GOBP_NEGATIVE_REGULATION_OF_FATTY_ACID_BIOSYNTHETIC_PROCESS		17	-0.533578	-1.50257	0	0.0483531	0.8	2581	tags=18%, list=13%, signal=20%
GOBP_POSITIVE_REGULATION_OF_NUCLEOTIDE_BIOSYNTHETIC_PROCESS	GOBP_POSITIVE_REGULATION_OF_NUCLEOTIDE_BIOSYNTHETIC_PROCESS		18	-0.459574	-1.50185	0	0.0485477	0.8	3852	tags=22%, list=19%, signal=28%
GOBP_REGULATION_OF_STEROID_METABOLIC_PROCESS	GOBP_REGULATION_OF_STEROID_METABOLIC_PROCESS		93	-0.355893	-1.50116	0	0.0482197	0.8	755	tags=12%, list=4%, signal=12%
GOBP_TYPE_2_IMMUNE_RESPONSE	GOBP_TYPE_2_IMMUNE_RESPONSE		40	-0.432615	-1.50081	0	0.0478961	0.8	2921	tags=25%, list=15%, signal=29%
GOBP_CELLULAR_RESPONSE_TO_ALDEHYDE	GOBP_CELLULAR_RESPONSE_TO_ALDEHYDE		17	-0.413691	-1.50025	0	0.0475768	0.8	968	tags=18%, list=5%, signal=19%
GOBP_REGULATION_OF_LIPID_BIOSYNTHETIC_PROCESS	GOBP_REGULATION_OF_LIPID_BIOSYNTHETIC_PROCESS		170	-0.347073	-1.4994	0	0.0477714	0.8	3198	tags=22%, list=16%, signal=26%
GOBP_REGULATION_OF_TRANSCRIPTION_REGULATORY_REGION_DNA_BINDING	GOBP_REGULATION_OF_TRANSCRIPTION_REGULATORY_REGION_DNA_BINDING		52	-0.415677	-1.499	0	0.0474571	0.8	1901	tags=21%, list=10%, signal=23%
GOBP_TYPE_B_PANCREATIC_CELL_PROLIFERATION	GOBP_TYPE_B_PANCREATIC_CELL_PROLIFERATION		30	-0.41147	-1.49795	0	0.047147	0.8	2966	tags=27%, list=15%, signal=31%
GOBP_REGULATION_OF_THE_FORCE_OF_HEART_CONTRACTION	GOBP_REGULATION_OF_THE_FORCE_OF_HEART_CONTRACTION		26	-0.559367	-1.49328	0	0.0473406	0.8	3744	tags=27%, list=19%, signal=33%
GOBP_NEGATIVE_REGULATION_OF_ACTIN_FILAMENT_BUNDLE_ASSEMBLY	GOBP_NEGATIVE_REGULATION_OF_ACTIN_FILAMENT_BUNDLE_ASSEMBLY		31	-0.406534	-1.49153	0	0.048055	0.8	2633	tags=29%, list=13%, signal=33%
GOBP_CD4_POSITIVE_ALPHA_BETA_T_CELL_CYTOKINE_PRODUCTION	GOBP_CD4_POSITIVE_ALPHA_BETA_T_CELL_CYTOKINE_PRODUCTION		19	-0.673896	-1.4909	0	0.047747	0.8	1089	tags=32%, list=5%, signal=33%
GOBP_REGULATION_OF_MEMBRANE_PROTEIN_ECTODOMAIN_PROTEOLYSIS	GOBP_REGULATION_OF_MEMBRANE_PROTEIN_ECTODOMAIN_PROTEOLYSIS		24	-0.45394	-1.49087	0	0.0474429	0.8	2107	tags=21%, list=11%, signal=23%
GOBP_NEGATIVE_REGULATION_OF_RESPONSE_TO_OXIDATIVE_STRESS	GOBP_NEGATIVE_REGULATION_OF_RESPONSE_TO_OXIDATIVE_STRESS		20	-0.422319	-1.48728	0	0.0503153	0.8	2426	tags=30%, list=12%, signal=34%
GOBP_REGULATION_OF_LYASE_ACTIVITY	GOBP_REGULATION_OF_LYASE_ACTIVITY		64	-0.452218	-1.48503	0	0.0513629	0.8	1555	tags=16%, list=8%, signal=17%
GOBP_POSITIVE_REGULATION_OF_ALCOHOL_BIOSYNTHETIC_PROCESS	GOBP_POSITIVE_REGULATION_OF_ALCOHOL_BIOSYNTHETIC_PROCESS		25	-0.604344	-1.48389	0	0.0515638	0.8	2935	tags=28%, list=15%, signal=33%
GOBP_GTP_METABOLIC_PROCESS	GOBP_GTP_METABOLIC_PROCESS		24	-0.430059	-1.48226	0	0.0519066	0.8	2342	tags=29%, list=12%, signal=33%
GOBP_POSITIVE_REGULATION_OF_EXOCYTOSIS	GOBP_POSITIVE_REGULATION_OF_EXOCYTOSIS		80	-0.371693	-1.48206	0	0.0521017	0.8	3128	tags=26%, list=16%, signal=31%
GOBP_RESPONSE_TO_STARVATION	GOBP_RESPONSE_TO_STARVATION		205	-0.325889	-1.47929	0	0.0536102	0.8	1843	tags=17%, list=9%, signal=18%
GOBP_CELLULAR_RESPONSE_TO_TOPOLOGICALLY_INCORRECT_PROTEIN	GOBP_CELLULAR_RESPONSE_TO_TOPOLOGICALLY_INCORRECT_PROTEIN		116	-0.399233	-1.4788	0	0.0532833	0.8	2151	tags=28%, list=11%, signal=31%
GOBP_REGULATION_OF_NEURAL_PRECURSOR_CELL_PROLIFERATION	GOBP_REGULATION_OF_NEURAL_PRECURSOR_CELL_PROLIFERATION		88	-0.349738	-1.47874	0	0.0529603	0.8	3531	tags=22%, list=18%, signal=26%
GOBP_AUTOPHAGY_OF_NUCLEUS	GOBP_AUTOPHAGY_OF_NUCLEUS		19	-0.456042	-1.47867	0	0.0526413	0.8	1998	tags=21%, list=10%, signal=23%
GOBP_POSITIVE_REGULATION_OF_LEUKOCYTE_DEGRANULATION	GOBP_POSITIVE_REGULATION_OF_LEUKOCYTE_DEGRANULATION		25	-0.439268	-1.47838	0	0.0523261	0.8	992	tags=24%, list=5%, signal=25%
GOBP_REGULATION_OF_T_CELL_MEDIATED_IMMUNITY	GOBP_REGULATION_OF_T_CELL_MEDIATED_IMMUNITY		95	-0.502499	-1.47723	0	0.0526233	0.8	2639	tags=24%, list=13%, signal=28%
GOBP_POSITIVE_REGULATION_OF_COLD_INDUCED_THERMOGENESIS	GOBP_POSITIVE_REGULATION_OF_COLD_INDUCED_THERMOGENESIS		98	-0.387486	-1.47697	0	0.0529901	0.8	1598	tags=16%, list=8%, signal=18%
GOBP_OVULATION_CYCLE_PROCESS	GOBP_OVULATION_CYCLE_PROCESS		52	-0.413807	-1.47674	0	0.0526784	0.8	961	tags=12%, list=5%, signal=12%
GOBP_POSITIVE_REGULATION_OF_HISTONE_DEACETYLATION	GOBP_POSITIVE_REGULATION_OF_HISTONE_DEACETYLATION		23	-0.517976	-1.47552	0	0.0537972	1	3630	tags=39%, list=18%, signal=48%
GOBP_TOXIN_METABOLIC_PROCESS	GOBP_TOXIN_METABOLIC_PROCESS		17	-0.407749	-1.47529	0	0.0534844	1	1988	tags=24%, list=10%, signal=26%
GOBP_RESPONSE_TO_UV_B	GOBP_RESPONSE_TO_UV_B		21	-0.545672	-1.47459	0	0.0542491	1	3409	tags=38%, list=17%, signal=46%
GOBP_LABYRINTHINE_LAYER_MORPHOGENESIS	GOBP_LABYRINTHINE_LAYER_MORPHOGENESIS		22	-0.380997	-1.47294	0	0.0559135	1	2145	tags=27%, list=11%, signal=31%
GOBP_PHOTOPERIODISM	GOBP_PHOTOPERIODISM		28	-0.55483	-1.47123	0	0.055594	1	5355	tags=57%, list=27%, signal=78%
GOBP_ONE_CARBON_METABOLIC_PROCESS	GOBP_ONE_CARBON_METABOLIC_PROCESS		23	-0.487641	-1.46989	0	0.0571253	1	4441	tags=48%, list=22%, signal=61%
GOBP_POST_ANAL_TAIL_MORPHOGENESIS	GOBP_POST_ANAL_TAIL_MORPHOGENESIS		19	-0.493308	-1.46949	0	0.0579219	1	2656	tags=32%, list=13%, signal=36%
GOBP_CELLULAR_RESPONSE_TO_UNFOLDED_PROTEIN	GOBP_CELLULAR_RESPONSE_TO_UNFOLDED_PROTEIN		96	-0.439184	-1.46868	0	0.058171	1	2151	tags=31%, list=11%, signal=35%
GOBP_POSITIVE_REGULATION_OF_VASCULATURE_DEVELOPMENT	GOBP_POSITIVE_REGULATION_OF_VASCULATURE_DEVELOPMENT		160	-0.378762	-1.46786	0	0.057846	1	2937	tags=26%, list=15%, signal=30%
GOBP_RESPONSE_TO_MOLECULE_OF_BACTERIAL_ORIGIN	GOBP_RESPONSE_TO_MOLECULE_OF_BACTERIAL_ORIGIN		348	-0.340243	-1.46786	0	0.0575246	1	2937	tags=20%, list=15%, signal=24%
GOBP_T_CELL_APOPTOTIC_PROCESS	GOBP_T_CELL_APOPTOTIC_PROCESS		56	-0.415516	-1.46777	0	0.0576682	1	2897	tags=27%, list=15%, signal=31%
GOBP_CELLULAR_RESPONSE_TO_UV	GOBP_CELLULAR_RESPONSE_TO_UV		92	-0.357675	-1.46743	0	0.0578102	1	2806	tags=27%, list=14%, signal=31%
GOBP_INTERLEUKIN_6_PRODUCTION	GOBP_INTERLEUKIN_6_PRODUCTION		149	-0.363776	-1.46731	0	0.0574943	1	3139	tags=23%, list=16%, signal=27%
GOBP_RESPONSE_TO_FLUID_SHEAR_STRESS	GOBP_RESPONSE_TO_FLUID_SHEAR_STRESS		32	-0.440929	-1.4668	0	0.0571818	1	2379	tags=25%, list=12%, signal=28%
GOBP_RESPONSE_TO_TOPOLOGICALLY_INCORRECT_PROTEIN	GOBP_RESPONSE_TO_TOPOLOGICALLY_INCORRECT_PROTEIN		161	-0.351993	-1.4665	0	0.0571393	1	2151	tags=23%, list=11%, signal=26%
GOBP_REGULATION_OF_COLLATERAL_SPROUTING	GOBP_REGULATION_OF_COLLATERAL_SPROUTING		20	-0.491699	-1.46436	0	0.0574031	1	2303	tags=25%, list=12%, signal=28%
GOBP_OLEFINIC_COMPOUND_BIOSYNTHETIC_PROCESS	GOBP_OLEFINIC_COMPOUND_BIOSYNTHETIC_PROCESS		24	-0.45425	-1.46413	0	0.0570977	1	687	tags=17%, list=3%, signal=17%
GOBP_LYMPHOCYTE_HOMEOSTASIS	GOBP_LYMPHOCYTE_HOMEOSTASIS		70	-0.416552	-1.46385	0	0.0567956	1	2847	tags=27%, list=14%, signal=32%
GOBP_GLYCOSPHINGOLIPID_METABOLIC_PROCESS	GOBP_GLYCOSPHINGOLIPID_METABOLIC_PROCESS		60	-0.364478	-1.46319	0	0.0564967	1	2661	tags=18%, list=13%, signal=21%
GOBP_T_CELL_HOMEOSTASIS	GOBP_T_CELL_HOMEOSTASIS		43	-0.43439	-1.4629	0	0.0562009	1	2686	tags=23%, list=13%, signal=27%
GOBP_FIBROBLAST_APOPTOTIC_PROCESS	GOBP_FIBROBLAST_APOPTOTIC_PROCESS		24	-0.370247	-1.46204	0	0.0570187	1	2721	tags=25%, list=14%, signal=29%
GOBP_POSITIVE_REGULATION_OF_INTERLEUKIN_8_PRODUCTION	GOBP_POSITIVE_REGULATION_OF_INTERLEUKIN_8_PRODUCTION		62	-0.400284	-1.46201	0	0.0567232	1	2481	tags=16%, list=12%, signal=18%
GOBP_POSITIVE_REGULATION_OF_MITOTIC_CELL_CYCLE	GOBP_POSITIVE_REGULATION_OF_MITOTIC_CELL_CYCLE		118	-0.341535	-1.46089	0	0.0573992	1	2928	tags=24%, list=15%, signal=28%
GOBP_CELLULAR_RESPONSE_TO_MOLECULE_OF_BACTERIAL_ORIGIN	GOBP_CELLULAR_RESPONSE_TO_MOLECULE_OF_BACTERIAL_ORIGIN		220	-0.352306	-1.45891	0	0.0576523	1	2937	tags=22%, list=15%, signal=25%
GOBP_POSITIVE_REGULATION_OF_ERBB_SIGNALING_PATHWAY	GOBP_POSITIVE_REGULATION_OF_ERBB_SIGNALING_PATHWAY		39	-0.507296	-1.45867	0	0.0577842	1	2346	tags=33%, list=12%, signal=38%
GOBP_REGULATION_OF_GLUCOSE_TRANSMEMBRANE_TRANSPORT	GOBP_REGULATION_OF_GLUCOSE_TRANSMEMBRANE_TRANSPORT		73	-0.334084	-1.45837	0	0.0574909	1	1988	tags=16%, list=10%, signal=18%
GOBP_NEGATIVE_REGULATION_OF_CELL_CYCLE	GOBP_NEGATIVE_REGULATION_OF_CELL_CYCLE		377	-0.325968	-1.45766	0	0.0592664	1	3264	tags=26%, list=16%, signal=31%
GOBP_NEGATIVE_REGULATION_OF_CYSTEINE_TYPE_ENDOPEPTIDASE_ACTIVITY	GOBP_NEGATIVE_REGULATION_OF_CYSTEINE_TYPE_ENDOPEPTIDASE_ACTIVITY		88	-0.361216	-1.45659	0	0.0593894	1	3450	tags=27%, list=17%, signal=33%
GOBP_NEGATIVE_REGULATION_OF_MEIOTIC_CELL_CYCLE	GOBP_NEGATIVE_REGULATION_OF_MEIOTIC_CELL_CYCLE		16	-0.508718	-1.45659	0	0.0590924	1	508	tags=19%, list=3%, signal=19%
GOBP_SEX_DETERMINATION	GOBP_SEX_DETERMINATION		22	-0.565078	-1.456	0	0.0593295	1	556	tags=9%, list=3%, signal=9%
GOBP_TRIGLYCERIDE_BIOSYNTHETIC_PROCESS	GOBP_TRIGLYCERIDE_BIOSYNTHETIC_PROCESS		38	-0.587579	-1.45592	0	0.0594492	1	2474	tags=37%, list=12%, signal=42%
GOBP_RESPONSE_TO_HYDROGEN_PEROXIDE	GOBP_RESPONSE_TO_HYDROGEN_PEROXIDE		121	-0.370445	-1.45437	0	0.0600936	1	3450	tags=29%, list=17%, signal=35%
GOBP_PYRIMIDINE_RIBONUCLEOTIDE_BIOSYNTHETIC_PROCESS	GOBP_PYRIMIDINE_RIBONUCLEOTIDE_BIOSYNTHETIC_PROCESS		22	-0.428716	-1.45321	0	0.0601967	1	4693	tags=41%, list=24%, signal=53%
GOBP_AUTONOMIC_NERVOUS_SYSTEM_DEVELOPMENT	GOBP_AUTONOMIC_NERVOUS_SYSTEM_DEVELOPMENT		45	-0.482209	-1.45198	0	0.0608103	1	1265	tags=18%, list=6%, signal=19%
GOBP_ENDODERM_FORMATION	GOBP_ENDODERM_FORMATION		57	-0.426007	-1.45004	0	0.061427	1	2045	tags=21%, list=10%, signal=23%
GOBP_MICROVILLUS_ASSEMBLY	GOBP_MICROVILLUS_ASSEMBLY		22	-0.399049	-1.448	0	0.0619255	1	2195	tags=32%, list=11%, signal=36%
GOBP_TELOMERE_MAINTENANCE_IN_RESPONSE_TO_DNA_DAMAGE	GOBP_TELOMERE_MAINTENANCE_IN_RESPONSE_TO_DNA_DAMAGE		32	-0.520731	-1.4467	0	0.0625111	1	3762	tags=44%, list=19%, signal=54%
GOBP_POSITIVE_REGULATION_OF_PROTEIN_DEACETYLATION	GOBP_POSITIVE_REGULATION_OF_PROTEIN_DEACETYLATION		30	-0.484339	-1.44622	0	0.062212	1	3630	tags=30%, list=18%, signal=37%
GOBP_CELLULAR_RESPONSE_TO_VASCULAR_ENDOTHELIAL_GROWTH_FACTOR_STIMULUS	GOBP_CELLULAR_RESPONSE_TO_VASCULAR_ENDOTHELIAL_GROWTH_FACTOR_STIMULUS		61	-0.417658	-1.4454	0	0.0622823	1	2459	tags=25%, list=12%, signal=28%
GOBP_HEART_VALVE_FORMATION	GOBP_HEART_VALVE_FORMATION		16	-0.613615	-1.44472	0	0.0623839	1	376	tags=13%, list=2%, signal=13%
GOBP_PROTEIN_EXPORT_FROM_NUCLEUS	GOBP_PROTEIN_EXPORT_FROM_NUCLEUS		59	-0.316023	-1.44234	0	0.0652354	1	2539	tags=22%, list=13%, signal=25%
GOBP_NEGATIVE_REGULATION_OF_EXTRINSIC_APOPTOTIC_SIGNALING_PATHWAY	GOBP_NEGATIVE_REGULATION_OF_EXTRINSIC_APOPTOTIC_SIGNALING_PATHWAY		97	-0.307842	-1.44101	0	0.0661837	1	3450	tags=24%, list=17%, signal=29%
GOBP_POSITIVE_REGULATION_OF_CYTOKINE_PRODUCTION_INVOLVED_IN_IMMUNE_RESPONSE	GOBP_POSITIVE_REGULATION_OF_CYTOKINE_PRODUCTION_INVOLVED_IN_IMMUNE_RESPONSE		80	-0.385489	-1.44043	0	0.0678718	1	2639	tags=24%, list=13%, signal=27%
GOBP_POSITIVE_REGULATION_OF_REGULATED_SECRETORY_PATHWAY	GOBP_POSITIVE_REGULATION_OF_REGULATED_SECRETORY_PATHWAY		45	-0.446662	-1.43936	0	0.0693122	1	992	tags=22%, list=5%, signal=23%
GOBP_CELLULAR_RESPONSE_TO_GLUCOSE_STARVATION	GOBP_CELLULAR_RESPONSE_TO_GLUCOSE_STARVATION		49	-0.475067	-1.43864	0	0.0689913	1	2305	tags=33%, list=12%, signal=37%
GOBP_REGULATION_OF_SYSTEMIC_ARTERIAL_BLOOD_PRESSURE	GOBP_REGULATION_OF_SYSTEMIC_ARTERIAL_BLOOD_PRESSURE		93	-0.428168	-1.43857	0	0.0686734	1	3117	tags=24%, list=16%, signal=28%
GOBP_NEGATIVE_REGULATION_OF_RESPONSE_TO_CYTOKINE_STIMULUS	GOBP_NEGATIVE_REGULATION_OF_RESPONSE_TO_CYTOKINE_STIMULUS		75	-0.38512	-1.43666	0	0.0695936	1	3052	tags=25%, list=15%, signal=30%
GOBP_CELLULAR_RESPONSE_TO_HYDROGEN_PEROXIDE	GOBP_CELLULAR_RESPONSE_TO_HYDROGEN_PEROXIDE		85	-0.379343	-1.43638	0	0.0692759	1	2648	tags=25%, list=13%, signal=28%
GOBP_RESPONSE_TO_CORTICOSTEROID	GOBP_RESPONSE_TO_CORTICOSTEROID		165	-0.341904	-1.43581	0	0.068961	1	1345	tags=13%, list=7%, signal=14%
GOBP_AMINO_ACID_IMPORT_ACROSS_PLASMA_MEMBRANE	GOBP_AMINO_ACID_IMPORT_ACROSS_PLASMA_MEMBRANE		52	-0.416513	-1.43382	0	0.0691675	1	1133	tags=23%, list=6%, signal=24%
GOBP_REGULATION_OF_DNA_BINDING	GOBP_REGULATION_OF_DNA_BINDING		120	-0.467166	-1.43342	0	0.0696633	1	3531	tags=35%, list=18%, signal=42%
GOBP_INTRINSIC_APOPTOTIC_SIGNALING_PATHWAY_IN_RESPONSE_TO_DNA_DAMAGE	GOBP_INTRINSIC_APOPTOTIC_SIGNALING_PATHWAY_IN_RESPONSE_TO_DNA_DAMAGE		103	-0.438862	-1.43309	0	0.0698283	1	3253	tags=38%, list=16%, signal=45%
GOBP_ER_NUCLEUS_SIGNALING_PATHWAY	GOBP_ER_NUCLEUS_SIGNALING_PATHWAY		47	-0.396952	-1.43154	0	0.0702525	1	2617	tags=26%, list=13%, signal=29%
GOBP_POLYAMINE_METABOLIC_PROCESS	GOBP_POLYAMINE_METABOLIC_PROCESS		19	-0.460023	-1.431	0	0.0699402	1	1409	tags=21%, list=7%, signal=23%
GOBP_TRIGLYCERIDE_METABOLIC_PROCESS	GOBP_TRIGLYCERIDE_METABOLIC_PROCESS		96	-0.425508	-1.43089	0	0.0696308	1	2581	tags=23%, list=13%, signal=26%
GOBP_POSITIVE_REGULATION_OF_APOPTOTIC_SIGNALING_PATHWAY	GOBP_POSITIVE_REGULATION_OF_APOPTOTIC_SIGNALING_PATHWAY		132	-0.392046	-1.43014	0	0.069324	1	3332	tags=29%, list=17%, signal=34%
GOBP_PEPTIDYL_THREONINE_DEPHOSPHORYLATION	GOBP_PEPTIDYL_THREONINE_DEPHOSPHORYLATION		18	-0.45668	-1.42949	0	0.0693872	1	2225	tags=22%, list=11%, signal=25%
GOBP_PIGMENT_BIOSYNTHETIC_PROCESS	GOBP_PIGMENT_BIOSYNTHETIC_PROCESS		56	-0.359888	-1.42923	0	0.0690842	1	4523	tags=34%, list=23%, signal=44%
GOBP_ENTRAINMENT_OF_CIRCADIAN_CLOCK	GOBP_ENTRAINMENT_OF_CIRCADIAN_CLOCK		28	-0.545131	-1.42897	0	0.0687838	1	5355	tags=61%, list=27%, signal=83%
GOBP_POSITIVE_REGULATION_OF_FIBROBLAST_PROLIFERATION	GOBP_POSITIVE_REGULATION_OF_FIBROBLAST_PROLIFERATION		52	-0.510198	-1.42819	0	0.0688826	1	1929	tags=31%, list=10%, signal=34%
GOBP_MITOTIC_G1_S_TRANSITION_CHECKPOINT_SIGNALING	GOBP_MITOTIC_G1_S_TRANSITION_CHECKPOINT_SIGNALING		29	-0.48988	-1.42707	0	0.0692757	1	1354	tags=24%, list=7%, signal=26%
GOBP_CELLULAR_RESPONSE_TO_BIOTIC_STIMULUS	GOBP_CELLULAR_RESPONSE_TO_BIOTIC_STIMULUS		247	-0.330885	-1.42662	0	0.0694358	1	2045	tags=17%, list=10%, signal=19%
GOBP_POSITIVE_REGULATION_OF_T_CELL_MEDIATED_IMMUNITY	GOBP_POSITIVE_REGULATION_OF_T_CELL_MEDIATED_IMMUNITY		67	-0.52616	-1.42527	0	0.0697331	1	2639	tags=30%, list=13%, signal=34%
GOBP_PERIPHERAL_NERVOUS_SYSTEM_DEVELOPMENT	GOBP_PERIPHERAL_NERVOUS_SYSTEM_DEVELOPMENT		76	-0.334961	-1.42471	0	0.0701436	1	1764	tags=17%, list=9%, signal=19%
GOBP_INTERLEUKIN_1_MEDIATED_SIGNALING_PATHWAY	GOBP_INTERLEUKIN_1_MEDIATED_SIGNALING_PATHWAY		27	-0.367414	-1.42457	0	0.0698488	1	1401	tags=22%, list=7%, signal=24%
GOBP_SULFUR_AMINO_ACID_METABOLIC_PROCESS	GOBP_SULFUR_AMINO_ACID_METABOLIC_PROCESS		32	-0.410716	-1.42448	0	0.0695566	1	2868	tags=25%, list=14%, signal=29%
GOBP_NEGATIVE_REGULATION_OF_POTASSIUM_ION_TRANSPORT	GOBP_NEGATIVE_REGULATION_OF_POTASSIUM_ION_TRANSPORT		31	-0.623273	-1.42402	0	0.0695875	1	1653	tags=23%, list=8%, signal=25%
GOBP_PROSTANOID_BIOSYNTHETIC_PROCESS	GOBP_PROSTANOID_BIOSYNTHETIC_PROCESS		29	-0.498503	-1.42386	0	0.0692987	1	3985	tags=41%, list=20%, signal=52%
GOBP_POSITIVE_REGULATION_OF_MITOTIC_CELL_CYCLE_PHASE_TRANSITION	GOBP_POSITIVE_REGULATION_OF_MITOTIC_CELL_CYCLE_PHASE_TRANSITION		88	-0.360278	-1.42317	0	0.0693575	1	2928	tags=26%, list=15%, signal=30%
GOBP_NEUTROPHIL_MIGRATION	GOBP_NEUTROPHIL_MIGRATION		125	-0.398632	-1.4226	0	0.069072	1	3279	tags=24%, list=16%, signal=29%
GOBP_MUSCLE_CELL_CELLULAR_HOMEOSTASIS	GOBP_MUSCLE_CELL_CELLULAR_HOMEOSTASIS		23	-0.39767	-1.42252	0	0.068789	1	1236	tags=13%, list=6%, signal=14%
GOBP_NEGATIVE_REGULATION_OF_CYCLIN_DEPENDENT_PROTEIN_KINASE_ACTIVITY	GOBP_NEGATIVE_REGULATION_OF_CYCLIN_DEPENDENT_PROTEIN_KINASE_ACTIVITY		30	-0.373779	-1.42203	0	0.0685082	1	1835	tags=20%, list=9%, signal=22%
GOBP_POSITIVE_REGULATION_OF_SMALL_MOLECULE_METABOLIC_PROCESS	GOBP_POSITIVE_REGULATION_OF_SMALL_MOLECULE_METABOLIC_PROCESS		139	-0.358067	-1.42089	0	0.0685701	1	2935	tags=21%, list=15%, signal=24%
GOBP_REGULATION_OF_HISTONE_MODIFICATION	GOBP_REGULATION_OF_HISTONE_MODIFICATION		142	-0.308422	-1.4208	0	0.0682925	1	4023	tags=27%, list=20%, signal=34%
GOBP_NEUTROPHIL_ACTIVATION_INVOLVED_IN_IMMUNE_RESPONSE	GOBP_NEUTROPHIL_ACTIVATION_INVOLVED_IN_IMMUNE_RESPONSE		21	-0.587256	-1.41873	0	0.0707637	1	1458	tags=24%, list=7%, signal=26%
GOBP_GRANULOCYTE_MIGRATION	GOBP_GRANULOCYTE_MIGRATION		153	-0.376501	-1.41849	0	0.0704795	1	3338	tags=23%, list=17%, signal=27%
GOBP_CELLULAR_RESPONSE_TO_FLUID_SHEAR_STRESS	GOBP_CELLULAR_RESPONSE_TO_FLUID_SHEAR_STRESS		19	-0.393796	-1.41843	0	0.0701976	1	3052	tags=26%, list=15%, signal=31%
GOBP_NEURON_DEATH_IN_RESPONSE_TO_OXIDATIVE_STRESS	GOBP_NEURON_DEATH_IN_RESPONSE_TO_OXIDATIVE_STRESS		34	-0.377707	-1.41781	0	0.0708908	1	2720	tags=26%, list=14%, signal=31%
GOBP_NEGATIVE_REGULATION_OF_NUCLEOTIDE_METABOLIC_PROCESS	GOBP_NEGATIVE_REGULATION_OF_NUCLEOTIDE_METABOLIC_PROCESS		23	-0.460983	-1.41668	0	0.0718436	1	3430	tags=30%, list=17%, signal=37%
GOBP_POSITIVE_REGULATION_OF_PRODUCTION_OF_MOLECULAR_MEDIATOR_OF_IMMUNE_RESPONSE	GOBP_POSITIVE_REGULATION_OF_PRODUCTION_OF_MOLECULAR_MEDIATOR_OF_IMMUNE_RESPONSE		134	-0.330288	-1.41396	0	0.0727066	1	2750	tags=20%, list=14%, signal=23%
GOBP_CIRCADIAN_REGULATION_OF_GENE_EXPRESSION	GOBP_CIRCADIAN_REGULATION_OF_GENE_EXPRESSION		69	-0.377117	-1.41392	0	0.0724203	1	1582	tags=20%, list=8%, signal=22%
GOBP_POSITIVE_REGULATION_OF_CHROMOSOME_SEPARATION	GOBP_POSITIVE_REGULATION_OF_CHROMOSOME_SEPARATION		28	-0.501314	-1.41318	0	0.0724382	1	2609	tags=32%, list=13%, signal=37%
GOBP_ESTABLISHMENT_OF_MITOTIC_SPINDLE_LOCALIZATION	GOBP_ESTABLISHMENT_OF_MITOTIC_SPINDLE_LOCALIZATION		39	-0.371411	-1.41293	0	0.0721552	1	3414	tags=31%, list=17%, signal=37%
GOBP_TYPE_II_INTERFERON_PRODUCTION	GOBP_TYPE_II_INTERFERON_PRODUCTION		116	-0.379412	-1.41257	0	0.0726156	1	3225	tags=22%, list=16%, signal=27%
GOBP_REGULATION_OF_MITOTIC_CELL_CYCLE	GOBP_REGULATION_OF_MITOTIC_CELL_CYCLE		490	-0.33334	-1.41229	0	0.0723341	1	3264	tags=26%, list=16%, signal=31%
GOBP_REGULATION_OF_PROTEIN_DEACETYLATION	GOBP_REGULATION_OF_PROTEIN_DEACETYLATION		57	-0.309991	-1.41227	0	0.0720549	1	3676	tags=23%, list=18%, signal=28%
GOBP_MATERNAL_PLACENTA_DEVELOPMENT	GOBP_MATERNAL_PLACENTA_DEVELOPMENT		35	-0.357572	-1.41138	0	0.0717777	1	2704	tags=26%, list=14%, signal=30%
GOBP_POLYAMINE_BIOSYNTHETIC_PROCESS	GOBP_POLYAMINE_BIOSYNTHETIC_PROCESS		15	-0.496897	-1.4113	0	0.0715027	1	875	tags=20%, list=4%, signal=21%
GOBP_LABYRINTHINE_LAYER_BLOOD_VESSEL_DEVELOPMENT	GOBP_LABYRINTHINE_LAYER_BLOOD_VESSEL_DEVELOPMENT		19	-0.610118	-1.40996	0	0.072673	1	2547	tags=42%, list=13%, signal=48%
GOBP_REGULATION_OF_HEPATOCYTE_PROLIFERATION	GOBP_REGULATION_OF_HEPATOCYTE_PROLIFERATION		16	-0.432746	-1.40917	0	0.073111	1	3240	tags=25%, list=16%, signal=30%
GOBP_REGULATION_OF_EXIT_FROM_MITOSIS	GOBP_REGULATION_OF_EXIT_FROM_MITOSIS		18	-0.421224	-1.40894	0	0.072834	1	4857	tags=39%, list=24%, signal=51%
GOBP_RESPONSE_TO_COLD	GOBP_RESPONSE_TO_COLD		53	-0.331795	-1.40821	0	0.0737712	1	3744	tags=26%, list=19%, signal=32%
GOBP_T_CELL_MEDIATED_CYTOTOXICITY	GOBP_T_CELL_MEDIATED_CYTOTOXICITY		58	-0.557298	-1.40774	0	0.0738952	1	3479	tags=31%, list=17%, signal=37%
GOBP_RESPONSE_TO_INTERLEUKIN_1	GOBP_RESPONSE_TO_INTERLEUKIN_1		132	-0.351279	-1.40768	0	0.0736184	1	1843	tags=14%, list=9%, signal=16%
GOBP_VASCULOGENESIS	GOBP_VASCULOGENESIS		82	-0.383472	-1.4068	0	0.0737253	1	1592	tags=18%, list=8%, signal=20%
GOBP_ALDITOL_METABOLIC_PROCESS	GOBP_ALDITOL_METABOLIC_PROCESS		22	-0.472224	-1.40649	0	0.0737373	1	2414	tags=27%, list=12%, signal=31%
GOBP_NEGATIVE_REGULATION_OF_TUMOR_NECROSIS_FACTOR_SUPERFAMILY_CYTOKINE_PRODUCTION	GOBP_NEGATIVE_REGULATION_OF_TUMOR_NECROSIS_FACTOR_SUPERFAMILY_CYTOKINE_PRODUCTION		64	-0.368853	-1.40627	0	0.0737736	1	3225	tags=22%, list=16%, signal=26%
GOBP_CELLULAR_RESPONSE_TO_CALCIUM_ION	GOBP_CELLULAR_RESPONSE_TO_CALCIUM_ION		87	-0.35683	-1.40602	0	0.0735013	1	1399	tags=15%, list=7%, signal=16%
GOBP_POSITIVE_REGULATION_OF_INTERLEUKIN_4_PRODUCTION	GOBP_POSITIVE_REGULATION_OF_INTERLEUKIN_4_PRODUCTION		26	-0.549119	-1.40545	0	0.0729629	1	657	tags=19%, list=3%, signal=20%
GOBP_REGULATION_OF_REGULATED_SECRETORY_PATHWAY	GOBP_REGULATION_OF_REGULATED_SECRETORY_PATHWAY		129	-0.368865	-1.40329	0	0.0741148	1	1253	tags=14%, list=6%, signal=15%
GOBP_ATTACHMENT_OF_MITOTIC_SPINDLE_MICROTUBULES_TO_KINETOCHORE	GOBP_ATTACHMENT_OF_MITOTIC_SPINDLE_MICROTUBULES_TO_KINETOCHORE		21	-0.648595	-1.39904	0	0.0782065	1	2044	tags=48%, list=10%, signal=53%
GOBP_FOLIC_ACID_CONTAINING_COMPOUND_METABOLIC_PROCESS	GOBP_FOLIC_ACID_CONTAINING_COMPOUND_METABOLIC_PROCESS		25	-0.427741	-1.39847	0	0.0785283	1	4551	tags=48%, list=23%, signal=62%
GOBP_NEGATIVE_REGULATION_OF_OXIDATIVE_STRESS_INDUCED_NEURON_DEATH	GOBP_NEGATIVE_REGULATION_OF_OXIDATIVE_STRESS_INDUCED_NEURON_DEATH		21	-0.510076	-1.39828	0	0.0785463	1	2720	tags=38%, list=14%, signal=44%
GOBP_REGULATION_OF_MITOCHONDRIAL_OUTER_MEMBRANE_PERMEABILIZATION_INVOLVED_IN_APOPTOTIC_SIGNALING_PATHWAY	GOBP_REGULATION_OF_MITOCHONDRIAL_OUTER_MEMBRANE_PERMEABILIZATION_INVOLVED_IN_APOPTOTIC_SIGNALING_PATHWAY		26	-0.632516	-1.39801	0	0.0782638	1	3296	tags=38%, list=17%, signal=46%
GOBP_RUFFLE_ASSEMBLY	GOBP_RUFFLE_ASSEMBLY		44	-0.452053	-1.39678	0	0.0794502	1	3002	tags=30%, list=15%, signal=35%
GOBP_REGULATION_OF_IMMUNE_EFFECTOR_PROCESS	GOBP_REGULATION_OF_IMMUNE_EFFECTOR_PROCESS		379	-0.291526	-1.39659	0	0.0795758	1	2804	tags=17%, list=14%, signal=20%
GOBP_REGULATION_OF_PEPTIDYL_TYROSINE_PHOSPHORYLATION	GOBP_REGULATION_OF_PEPTIDYL_TYROSINE_PHOSPHORYLATION		247	-0.335635	-1.39578	0	0.0792926	1	2281	tags=19%, list=11%, signal=21%
GOBP_POSITIVE_REGULATION_OF_MEMBRANE_PERMEABILITY	GOBP_POSITIVE_REGULATION_OF_MEMBRANE_PERMEABILITY		49	-0.505212	-1.39382	0	0.0800404	1	3871	tags=37%, list=19%, signal=45%
GOBP_CELLULAR_RESPONSE_TO_STARVATION	GOBP_CELLULAR_RESPONSE_TO_STARVATION		168	-0.31948	-1.39356	0	0.0797576	1	2517	tags=21%, list=13%, signal=24%
GOBP_REGULATION_OF_SYSTEMIC_ARTERIAL_BLOOD_PRESSURE_MEDIATED_BY_A_CHEMICAL_SIGNAL	GOBP_REGULATION_OF_SYSTEMIC_ARTERIAL_BLOOD_PRESSURE_MEDIATED_BY_A_CHEMICAL_SIGNAL		48	-0.4544	-1.39011	0	0.0828631	1	3117	tags=21%, list=16%, signal=25%
GOBP_REGULATION_OF_PROTEIN_TYROSINE_KINASE_ACTIVITY	GOBP_REGULATION_OF_PROTEIN_TYROSINE_KINASE_ACTIVITY		81	-0.337245	-1.38975	0	0.0828654	1	2183	tags=21%, list=11%, signal=23%
GOBP_REGULATION_OF_T_CELL_MEDIATED_CYTOTOXICITY	GOBP_REGULATION_OF_T_CELL_MEDIATED_CYTOTOXICITY		49	-0.515701	-1.38968	0	0.0825756	1	3479	tags=29%, list=17%, signal=35%
GOBP_INFLAMMATORY_RESPONSE_TO_ANTIGENIC_STIMULUS	GOBP_INFLAMMATORY_RESPONSE_TO_ANTIGENIC_STIMULUS		73	-0.373989	-1.38928	0	0.0822879	1	3908	tags=25%, list=20%, signal=31%
GOBP_POSITIVE_REGULATION_OF_INTERLEUKIN_2_PRODUCTION	GOBP_POSITIVE_REGULATION_OF_INTERLEUKIN_2_PRODUCTION		34	-0.376682	-1.38894	0	0.0823573	1	3218	tags=32%, list=16%, signal=39%
GOBP_HINDBRAIN_MORPHOGENESIS	GOBP_HINDBRAIN_MORPHOGENESIS		45	-0.370907	-1.3886	0	0.082651	1	1869	tags=20%, list=9%, signal=22%
GOBP_NEGATIVE_REGULATION_OF_INNATE_IMMUNE_RESPONSE	GOBP_NEGATIVE_REGULATION_OF_INNATE_IMMUNE_RESPONSE		76	-0.439187	-1.3883	0	0.0826314	1	3255	tags=29%, list=16%, signal=34%
GOBP_BLOOD_COAGULATION_FIBRIN_CLOT_FORMATION	GOBP_BLOOD_COAGULATION_FIBRIN_CLOT_FORMATION		15	-0.543678	-1.38823	0	0.0826344	1	872	tags=13%, list=4%, signal=14%
GOBP_NEGATIVE_REGULATION_OF_INTRINSIC_APOPTOTIC_SIGNALING_PATHWAY_IN_RESPONSE_TO_DNA_DAMAGE	GOBP_NEGATIVE_REGULATION_OF_INTRINSIC_APOPTOTIC_SIGNALING_PATHWAY_IN_RESPONSE_TO_DNA_DAMAGE		30	-0.551591	-1.38743	0	0.082901	1	3630	tags=47%, list=18%, signal=57%
GOBP_PRODUCTION_OF_MOLECULAR_MEDIATOR_OF_IMMUNE_RESPONSE	GOBP_PRODUCTION_OF_MOLECULAR_MEDIATOR_OF_IMMUNE_RESPONSE		239	-0.297691	-1.38527	0	0.0843405	1	2804	tags=18%, list=14%, signal=21%
GOBP_REGULATION_OF_TRANSMISSION_OF_NERVE_IMPULSE	GOBP_REGULATION_OF_TRANSMISSION_OF_NERVE_IMPULSE		16	-0.527216	-1.38518	0	0.0840536	1	984	tags=13%, list=5%, signal=13%
GOBP_POSITIVE_REGULATION_OF_GLIOGENESIS	GOBP_POSITIVE_REGULATION_OF_GLIOGENESIS		65	-0.386865	-1.38501	0	0.0840296	1	2417	tags=25%, list=12%, signal=28%
GOBP_POSITIVE_REGULATION_OF_TELOMERE_MAINTENANCE_VIA_TELOMERE_LENGTHENING	GOBP_POSITIVE_REGULATION_OF_TELOMERE_MAINTENANCE_VIA_TELOMERE_LENGTHENING		37	-0.34311	-1.38442	0	0.0840912	1	4675	tags=41%, list=23%, signal=53%
GOBP_CYTOKINE_MEDIATED_SIGNALING_PATHWAY	GOBP_CYTOKINE_MEDIATED_SIGNALING_PATHWAY		468	-0.287369	-1.3836	0	0.0841665	1	2367	tags=15%, list=12%, signal=16%
GOBP_POSITIVE_REGULATION_OF_T_CELL_MEDIATED_CYTOTOXICITY	GOBP_POSITIVE_REGULATION_OF_T_CELL_MEDIATED_CYTOTOXICITY		39	-0.545972	-1.38316	0	0.0841563	1	3479	tags=33%, list=17%, signal=40%
GOBP_AMP_METABOLIC_PROCESS	GOBP_AMP_METABOLIC_PROCESS		25	-0.446208	-1.38301	0	0.0841322	1	1957	tags=28%, list=10%, signal=31%
GOBP_REGULATION_OF_TRANSLATIONAL_INITIATION	GOBP_REGULATION_OF_TRANSLATIONAL_INITIATION		82	-0.304996	-1.38227	0	0.0845089	1	2145	tags=17%, list=11%, signal=19%
GOBP_TRANSEPITHELIAL_TRANSPORT	GOBP_TRANSEPITHELIAL_TRANSPORT		34	0.41126	1.17512	0	0.233749	1	2466	tags=32%, list=12%, signal=37%
GOBP_NEGATIVE_REGULATION_OF_CELLULAR_RESPONSE_TO_INSULIN_STIMULUS	GOBP_NEGATIVE_REGULATION_OF_CELLULAR_RESPONSE_TO_INSULIN_STIMULUS		38	-0.341485	-1.38022	0	0.086042	1	1150	tags=16%, list=6%, signal=17%
GOBP_NEGATIVE_REGULATION_OF_SIGNALING_RECEPTOR_ACTIVITY	GOBP_NEGATIVE_REGULATION_OF_SIGNALING_RECEPTOR_ACTIVITY		50	-0.374511	-1.3797	0	0.0860954	1	1834	tags=16%, list=9%, signal=18%
GOBP_PYRIDINE_CONTAINING_COMPOUND_METABOLIC_PROCESS	GOBP_PYRIDINE_CONTAINING_COMPOUND_METABOLIC_PROCESS		86	-0.314675	-1.37912	0	0.087167	1	3561	tags=28%, list=18%, signal=34%
GOBP_MEMBRANE_BIOGENESIS	GOBP_MEMBRANE_BIOGENESIS		62	-0.405901	-1.37831	0	0.0874816	1	4153	tags=37%, list=21%, signal=47%
GOBP_REGULATION_OF_PROTEIN_EXPORT_FROM_NUCLEUS	GOBP_REGULATION_OF_PROTEIN_EXPORT_FROM_NUCLEUS		32	-0.315559	-1.37765	0	0.0874694	1	2398	tags=25%, list=12%, signal=28%
GOBP_REGULATION_OF_HISTONE_DEACETYLATION	GOBP_REGULATION_OF_HISTONE_DEACETYLATION		39	-0.419408	-1.37709	0	0.0879698	1	4023	tags=33%, list=20%, signal=42%
GOBP_MITOCHONDRIAL_TRANSMEMBRANE_TRANSPORT	GOBP_MITOCHONDRIAL_TRANSMEMBRANE_TRANSPORT		92	-0.475963	-1.37684	0	0.0879553	1	4025	tags=37%, list=20%, signal=46%
GOBP_POSITIVE_REGULATION_OF_TELOMERASE_RNA_LOCALIZATION_TO_CAJAL_BODY	GOBP_POSITIVE_REGULATION_OF_TELOMERASE_RNA_LOCALIZATION_TO_CAJAL_BODY		15	-0.409441	-1.37673	0	0.0876716	1	4675	tags=47%, list=23%, signal=61%
GOBP_CELLULAR_KETONE_METABOLIC_PROCESS	GOBP_CELLULAR_KETONE_METABOLIC_PROCESS		207	-0.347699	-1.3766	0	0.087732	1	3984	tags=28%, list=20%, signal=35%
GOBP_NEGATIVE_REGULATION_OF_RESPONSE_TO_BIOTIC_STIMULUS	GOBP_NEGATIVE_REGULATION_OF_RESPONSE_TO_BIOTIC_STIMULUS		122	-0.367698	-1.37659	0	0.0874508	1	3363	tags=25%, list=17%, signal=30%
GOBP_ANTIMICROBIAL_HUMORAL_RESPONSE	GOBP_ANTIMICROBIAL_HUMORAL_RESPONSE		121	-0.439415	-1.37637	0	0.0876848	1	3163	tags=19%, list=16%, signal=22%
GOBP_VASCULAR_ASSOCIATED_SMOOTH_MUSCLE_CELL_DIFFERENTIATION	GOBP_VASCULAR_ASSOCIATED_SMOOTH_MUSCLE_CELL_DIFFERENTIATION		29	-0.492965	-1.37635	0	0.0874056	1	1086	tags=24%, list=5%, signal=25%
GOBP_REGULATION_OF_INTRINSIC_APOPTOTIC_SIGNALING_PATHWAY_IN_RESPONSE_TO_DNA_DAMAGE	GOBP_REGULATION_OF_INTRINSIC_APOPTOTIC_SIGNALING_PATHWAY_IN_RESPONSE_TO_DNA_DAMAGE		38	-0.545355	-1.37606	0	0.0878819	1	3630	tags=47%, list=18%, signal=58%
GOBP_REGULATION_OF_PROTEIN_SERINE_THREONINE_KINASE_ACTIVITY	GOBP_REGULATION_OF_PROTEIN_SERINE_THREONINE_KINASE_ACTIVITY		357	-0.299731	-1.37554	0	0.0886326	1	3121	tags=23%, list=16%, signal=26%
GOBP_BIOLOGICAL_PROCESS_INVOLVED_IN_INTERACTION_WITH_HOST	GOBP_BIOLOGICAL_PROCESS_INVOLVED_IN_INTERACTION_WITH_HOST		206	-0.315733	-1.3749	0	0.0888723	1	3059	tags=24%, list=15%, signal=28%
GOBP_MRNA_CLEAVAGE	GOBP_MRNA_CLEAVAGE		19	-0.312886	-1.37462	0	0.0898647	1	1801	tags=21%, list=9%, signal=23%
GOBP_PYRIMIDINE_NUCLEOSIDE_TRIPHOSPHATE_BIOSYNTHETIC_PROCESS	GOBP_PYRIMIDINE_NUCLEOSIDE_TRIPHOSPHATE_BIOSYNTHETIC_PROCESS		18	-0.470184	-1.37302	0	0.0912851	1	4693	tags=56%, list=24%, signal=73%
GOBP_CHEMOKINE_PRODUCTION	GOBP_CHEMOKINE_PRODUCTION		93	-0.371604	-1.37244	0	0.0912533	1	2481	tags=19%, list=12%, signal=22%
GOBP_NEGATIVE_REGULATION_OF_TRANSFERASE_ACTIVITY	GOBP_NEGATIVE_REGULATION_OF_TRANSFERASE_ACTIVITY		265	-0.278717	-1.37195	0	0.0911612	1	3270	tags=24%, list=16%, signal=28%
GOBP_LIPOSACCHARIDE_METABOLIC_PROCESS	GOBP_LIPOSACCHARIDE_METABOLIC_PROCESS		105	-0.295527	-1.3719	0	0.0908798	1	2661	tags=20%, list=13%, signal=23%
GOBP_MONOCARBOXYLIC_ACID_BIOSYNTHETIC_PROCESS	GOBP_MONOCARBOXYLIC_ACID_BIOSYNTHETIC_PROCESS		209	-0.310921	-1.37166	0	0.0906002	1	3904	tags=29%, list=20%, signal=35%
GOBP_POSITIVE_REGULATION_OF_PEPTIDYL_TYROSINE_PHOSPHORYLATION	GOBP_POSITIVE_REGULATION_OF_PEPTIDYL_TYROSINE_PHOSPHORYLATION		178	-0.361681	-1.37144	0	0.0906738	1	2281	tags=20%, list=11%, signal=22%
GOBP_POSITIVE_REGULATION_OF_CELL_CYCLE	GOBP_POSITIVE_REGULATION_OF_CELL_CYCLE		338	-0.339562	-1.37134	0	0.0906519	1	3071	tags=25%, list=15%, signal=29%
GOBP_MAMMARY_GLAND_DUCT_MORPHOGENESIS	GOBP_MAMMARY_GLAND_DUCT_MORPHOGENESIS		30	-0.377416	-1.37088	0	0.0903755	1	927	tags=17%, list=5%, signal=17%
GOBP_T_CELL_MEDIATED_IMMUNITY	GOBP_T_CELL_MEDIATED_IMMUNITY		123	-0.423688	-1.36983	0	0.0909122	1	3479	tags=26%, list=17%, signal=31%
GOBP_ADAPTIVE_IMMUNE_RESPONSE	GOBP_ADAPTIVE_IMMUNE_RESPONSE		451	-0.31241	-1.36916	0	0.0912139	1	2897	tags=18%, list=15%, signal=20%
GOBP_WATER_SOLUBLE_VITAMIN_METABOLIC_PROCESS	GOBP_WATER_SOLUBLE_VITAMIN_METABOLIC_PROCESS		58	-0.346045	-1.36903	0	0.0914239	1	4511	tags=36%, list=23%, signal=47%
GOBP_FIBROBLAST_PROLIFERATION	GOBP_FIBROBLAST_PROLIFERATION		101	-0.419929	-1.3686	0	0.09147	1	4115	tags=40%, list=21%, signal=50%
GOBP_POSITIVE_REGULATION_OF_UBIQUITIN_DEPENDENT_PROTEIN_CATABOLIC_PROCESS	GOBP_POSITIVE_REGULATION_OF_UBIQUITIN_DEPENDENT_PROTEIN_CATABOLIC_PROCESS		112	-0.306619	-1.36821	0	0.0917903	1	3410	tags=26%, list=17%, signal=31%
GOBP_POSITIVE_REGULATION_OF_FATTY_ACID_METABOLIC_PROCESS	GOBP_POSITIVE_REGULATION_OF_FATTY_ACID_METABOLIC_PROCESS		36	-0.405268	-1.36791	0	0.0919888	1	2109	tags=25%, list=11%, signal=28%
GOBP_MUSCLE_CELL_FATE_COMMITMENT	GOBP_MUSCLE_CELL_FATE_COMMITMENT		19	-0.431844	-1.36757	0	0.0916898	1	1845	tags=11%, list=9%, signal=12%
GOBP_INTRINSIC_APOPTOTIC_SIGNALING_PATHWAY_IN_RESPONSE_TO_DNA_DAMAGE_BY_P53_CLASS_MEDIATOR	GOBP_INTRINSIC_APOPTOTIC_SIGNALING_PATHWAY_IN_RESPONSE_TO_DNA_DAMAGE_BY_P53_CLASS_MEDIATOR		44	-0.526733	-1.36662	0	0.0928421	1	3733	tags=48%, list=19%, signal=59%
GOBP_POSITIVE_REGULATION_OF_CHOLESTEROL_EFFLUX	GOBP_POSITIVE_REGULATION_OF_CHOLESTEROL_EFFLUX		26	-0.408919	-1.36633	0	0.0928145	1	1896	tags=23%, list=10%, signal=25%
GOBP_ORGANIC_ACID_BIOSYNTHETIC_PROCESS	GOBP_ORGANIC_ACID_BIOSYNTHETIC_PROCESS		317	-0.289002	-1.3663	0	0.0925407	1	3985	tags=26%, list=20%, signal=32%
GOBP_HISTONE_H2A_ACETYLATION	GOBP_HISTONE_H2A_ACETYLATION		22	-0.465705	-1.36548	0	0.0933121	1	3086	tags=41%, list=15%, signal=48%
GOBP_SKELETAL_MUSCLE_CELL_DIFFERENTIATION	GOBP_SKELETAL_MUSCLE_CELL_DIFFERENTIATION		66	-0.371147	-1.36515	0	0.0933515	1	1418	tags=17%, list=7%, signal=18%
GOBP_NATURAL_KILLER_CELL_ACTIVATION	GOBP_NATURAL_KILLER_CELL_ACTIVATION		100	-0.337178	-1.36395	0	0.094586	1	1671	tags=11%, list=8%, signal=12%
GOBP_POSITIVE_REGULATION_OF_CHEMOKINE_PRODUCTION	GOBP_POSITIVE_REGULATION_OF_CHEMOKINE_PRODUCTION		69	-0.377867	-1.36233	0	0.0957495	1	1987	tags=17%, list=10%, signal=19%
GOBP_TRANSPORT_OF_VIRUS	GOBP_TRANSPORT_OF_VIRUS		23	-0.484704	-1.36232	0	0.0954711	1	3414	tags=39%, list=17%, signal=47%
GOBP_REGULATION_OF_CELL_CYCLE_PHASE_TRANSITION	GOBP_REGULATION_OF_CELL_CYCLE_PHASE_TRANSITION		425	-0.339407	-1.36165	0	0.0961374	1	3264	tags=27%, list=16%, signal=31%
GOBP_MITOCHONDRIAL_OUTER_MEMBRANE_PERMEABILIZATION	GOBP_MITOCHONDRIAL_OUTER_MEMBRANE_PERMEABILIZATION		37	-0.578241	-1.36057	0	0.0970097	1	3296	tags=38%, list=17%, signal=45%
KEGG_EPITHELIAL_CELL_SIGNALING_IN_HELICOBACTER_PYLORI_INFECTION	KEGG_EPITHELIAL_CELL_SIGNALING_IN_HELICOBACTER_PYLORI_INFECTION		68	-0.356984	-1.16331	0	0.23967	0.8	3777	tags=24%, list=19%, signal=29%
GOBP_SECONDARY_METABOLITE_BIOSYNTHETIC_PROCESS	GOBP_SECONDARY_METABOLITE_BIOSYNTHETIC_PROCESS		26	-0.401941	-1.35904	0	0.0977348	1	2177	tags=23%, list=11%, signal=26%
GOBP_LEUKOCYTE_DEGRANULATION	GOBP_LEUKOCYTE_DEGRANULATION		82	-0.335125	-1.35839	0	0.0979328	1	1777	tags=15%, list=9%, signal=16%
GOBP_REGULATION_OF_ADENYLATE_CYCLASE_ACTIVITY	GOBP_REGULATION_OF_ADENYLATE_CYCLASE_ACTIVITY		52	-0.388997	-1.35808	0	0.0985856	1	2133	tags=15%, list=11%, signal=17%
GOBP_EXIT_FROM_MITOSIS	GOBP_EXIT_FROM_MITOSIS		29	-0.334276	-1.35745	0	0.098631	1	4857	tags=38%, list=24%, signal=50%
GOBP_HETEROPHILIC_CELL_CELL_ADHESION_VIA_PLASMA_MEMBRANE_CELL_ADHESION_MOLECULES	GOBP_HETEROPHILIC_CELL_CELL_ADHESION_VIA_PLASMA_MEMBRANE_CELL_ADHESION_MOLECULES		52	-0.403126	-1.35715	0	0.0985698	1	1483	tags=17%, list=7%, signal=19%
GOBP_NEGATIVE_REGULATION_OF_CELL_MATRIX_ADHESION	GOBP_NEGATIVE_REGULATION_OF_CELL_MATRIX_ADHESION		36	-0.405727	-1.3571	0	0.0982921	1	1958	tags=25%, list=10%, signal=28%
GOBP_DNA_DAMAGE_RESPONSE_SIGNAL_TRANSDUCTION_RESULTING_IN_TRANSCRIPTION	GOBP_DNA_DAMAGE_RESPONSE_SIGNAL_TRANSDUCTION_RESULTING_IN_TRANSCRIPTION		19	-0.587582	-1.35708	0	0.098016	1	2291	tags=37%, list=11%, signal=42%
GOBP_NEGATIVE_REGULATION_OF_PROTEIN_BINDING	GOBP_NEGATIVE_REGULATION_OF_PROTEIN_BINDING		95	-0.334052	-1.35596	0	0.0990228	1	4342	tags=29%, list=22%, signal=37%
GOBP_REGULATION_OF_LYMPHOCYTE_APOPTOTIC_PROCESS	GOBP_REGULATION_OF_LYMPHOCYTE_APOPTOTIC_PROCESS		58	-0.374449	-1.35554	0	0.0987462	1	2897	tags=29%, list=15%, signal=34%
GOBP_CATECHOLAMINE_SECRETION	GOBP_CATECHOLAMINE_SECRETION		59	-0.424695	-1.35504	0	0.0989375	1	861	tags=12%, list=4%, signal=12%
GOBP_REGULATION_OF_ADAPTIVE_IMMUNE_RESPONSE	GOBP_REGULATION_OF_ADAPTIVE_IMMUNE_RESPONSE		202	-0.3362	-1.35338	0	0.100082	1	2804	tags=19%, list=14%, signal=22%
GOBP_MYELOID_LEUKOCYTE_MIGRATION	GOBP_MYELOID_LEUKOCYTE_MIGRATION		237	-0.335471	-1.35335	0	0.0998046	1	2690	tags=19%, list=13%, signal=22%
GOBP_REGULATION_OF_APOPTOTIC_SIGNALING_PATHWAY	GOBP_REGULATION_OF_APOPTOTIC_SIGNALING_PATHWAY		368	-0.377483	-1.3524	0	0.100196	1	3332	tags=29%, list=17%, signal=34%
GOBP_CYTOKINE_PRODUCTION_INVOLVED_IN_IMMUNE_RESPONSE	GOBP_CYTOKINE_PRODUCTION_INVOLVED_IN_IMMUNE_RESPONSE		121	-0.349451	-1.35189	0	0.0999202	1	2690	tags=20%, list=13%, signal=23%
GOBP_MULTI_MULTICELLULAR_ORGANISM_PROCESS	GOBP_MULTI_MULTICELLULAR_ORGANISM_PROCESS		212	-0.332498	-1.35145	0	0.0998752	1	2921	tags=18%, list=15%, signal=21%
GOBP_NEGATIVE_REGULATION_OF_CARBOHYDRATE_METABOLIC_PROCESS	GOBP_NEGATIVE_REGULATION_OF_CARBOHYDRATE_METABOLIC_PROCESS		48	-0.404844	-1.35113	0	0.0999155	1	1274	tags=21%, list=6%, signal=22%
GOBP_POSITIVE_REGULATION_OF_PEPTIDYL_LYSINE_ACETYLATION	GOBP_POSITIVE_REGULATION_OF_PEPTIDYL_LYSINE_ACETYLATION		36	-0.376458	-1.35102	0	0.0998528	1	1745	tags=19%, list=9%, signal=21%
GOBP_NEGATIVE_REGULATION_OF_TRANSMEMBRANE_TRANSPORT	GOBP_NEGATIVE_REGULATION_OF_TRANSMEMBRANE_TRANSPORT		122	-0.293437	-1.34915	0	0.100296	1	2960	tags=17%, list=15%, signal=20%
GOBP_REGULATION_OF_CHROMOSOME_SEGREGATION	GOBP_REGULATION_OF_CHROMOSOME_SEGREGATION		129	-0.423287	-1.34891	0	0.100685	1	3960	tags=37%, list=20%, signal=46%
GOBP_REGULATION_OF_MYOTUBE_DIFFERENTIATION	GOBP_REGULATION_OF_MYOTUBE_DIFFERENTIATION		43	-0.367178	-1.3486	0	0.100639	1	2119	tags=16%, list=11%, signal=18%
GOBP_REGULATION_OF_MITOCHONDRIAL_MEMBRANE_PERMEABILITY_INVOLVED_IN_APOPTOTIC_PROCESS	GOBP_REGULATION_OF_MITOCHONDRIAL_MEMBRANE_PERMEABILITY_INVOLVED_IN_APOPTOTIC_PROCESS		44	-0.492373	-1.3482	0	0.100593	1	3296	tags=34%, list=17%, signal=41%
GOBP_REGULATION_OF_MITOTIC_CELL_CYCLE_PHASE_TRANSITION	GOBP_REGULATION_OF_MITOTIC_CELL_CYCLE_PHASE_TRANSITION		329	-0.331018	-1.34807	0	0.100054	1	3919	tags=31%, list=20%, signal=38%
GOBP_REGULATION_OF_EXOCYTOSIS	GOBP_REGULATION_OF_EXOCYTOSIS		195	-0.321304	-1.34761	0	0.10073	1	1501	tags=14%, list=8%, signal=15%
GOBP_MITOTIC_CELL_CYCLE_PHASE_TRANSITION	GOBP_MITOTIC_CELL_CYCLE_PHASE_TRANSITION		439	-0.309671	-1.34634	0	0.101541	1	3733	tags=28%, list=19%, signal=33%
GOBP_MITOCHONDRIAL_OUTER_MEMBRANE_PERMEABILIZATION_INVOLVED_IN_PROGRAMMED_CELL_DEATH	GOBP_MITOCHONDRIAL_OUTER_MEMBRANE_PERMEABILIZATION_INVOLVED_IN_PROGRAMMED_CELL_DEATH		42	-0.553253	-1.34536	0	0.10263	1	3296	tags=38%, list=17%, signal=46%
GOBP_REGULATION_OF_CYCLIN_DEPENDENT_PROTEIN_KINASE_ACTIVITY	GOBP_REGULATION_OF_CYCLIN_DEPENDENT_PROTEIN_KINASE_ACTIVITY		109	-0.332299	-1.34475	0	0.102863	1	2872	tags=23%, list=14%, signal=27%
GOBP_3_PHOSPHOADENOSINE_5_PHOSPHOSULFATE_METABOLIC_PROCESS	GOBP_3_PHOSPHOADENOSINE_5_PHOSPHOSULFATE_METABOLIC_PROCESS		17	-0.461524	-1.34291	0	0.104761	1	1260	tags=29%, list=6%, signal=31%
GOBP_NEGATIVE_REGULATION_OF_IMMUNE_RESPONSE	GOBP_NEGATIVE_REGULATION_OF_IMMUNE_RESPONSE		185	-0.29978	-1.34265	0	0.104485	1	3255	tags=19%, list=16%, signal=22%
GOBP_FOLIC_ACID_METABOLIC_PROCESS	GOBP_FOLIC_ACID_METABOLIC_PROCESS		15	-0.421205	-1.34254	0	0.10421	1	4441	tags=47%, list=22%, signal=60%
GOBP_METANEPHRIC_GLOMERULUS_DEVELOPMENT	GOBP_METANEPHRIC_GLOMERULUS_DEVELOPMENT		17	-0.507475	-1.34252	0	0.104217	1	1929	tags=24%, list=10%, signal=26%
GOBP_REGULATION_OF_LYMPHOCYTE_MEDIATED_IMMUNITY	GOBP_REGULATION_OF_LYMPHOCYTE_MEDIATED_IMMUNITY		182	-0.30234	-1.3422	0	0.104145	1	3479	tags=21%, list=17%, signal=25%
GOBP_OVULATION_CYCLE	GOBP_OVULATION_CYCLE		76	-0.34364	-1.34212	0	0.104074	1	3677	tags=21%, list=18%, signal=26%
GOBP_POSITIVE_REGULATION_OF_DOUBLE_STRAND_BREAK_REPAIR	GOBP_POSITIVE_REGULATION_OF_DOUBLE_STRAND_BREAK_REPAIR		86	-0.325931	-1.34169	0	0.10432	1	4113	tags=30%, list=21%, signal=38%
GOBP_P38MAPK_CASCADE	GOBP_P38MAPK_CASCADE		53	-0.380978	-1.34073	0	0.105733	1	1843	tags=26%, list=9%, signal=29%
GOBP_EXTRINSIC_APOPTOTIC_SIGNALING_PATHWAY	GOBP_EXTRINSIC_APOPTOTIC_SIGNALING_PATHWAY		224	-0.282012	-1.33949	0	0.106903	1	3290	tags=21%, list=16%, signal=24%
GOBP_POSITIVE_REGULATION_OF_HUMORAL_IMMUNE_RESPONSE	GOBP_POSITIVE_REGULATION_OF_HUMORAL_IMMUNE_RESPONSE		21	-0.650889	-1.33858	0	0.107058	1	2269	tags=29%, list=11%, signal=32%
GOBP_INTERMEDIATE_FILAMENT_BASED_PROCESS	GOBP_INTERMEDIATE_FILAMENT_BASED_PROCESS		93	-0.37797	-1.33849	0	0.106783	1	3314	tags=20%, list=17%, signal=24%
GOBP_CELLULAR_RESPONSE_TO_LIGHT_STIMULUS	GOBP_CELLULAR_RESPONSE_TO_LIGHT_STIMULUS		126	-0.352949	-1.33823	0	0.106509	1	2806	tags=22%, list=14%, signal=26%
GOBP_PEPTIDYL_TYROSINE_MODIFICATION	GOBP_PEPTIDYL_TYROSINE_MODIFICATION		364	-0.295005	-1.33789	0	0.106844	1	2298	tags=17%, list=12%, signal=19%
GOBP_MACROMOLECULE_DEACYLATION	GOBP_MACROMOLECULE_DEACYLATION		129	-0.264029	-1.33659	0	0.107683	1	4023	tags=22%, list=20%, signal=28%
GOBP_REGULATION_OF_LEUKOCYTE_MEDIATED_IMMUNITY	GOBP_REGULATION_OF_LEUKOCYTE_MEDIATED_IMMUNITY		244	-0.283734	-1.3362	0	0.107817	1	2804	tags=17%, list=14%, signal=19%
GOBP_POSITIVE_REGULATION_OF_TYPE_II_INTERFERON_PRODUCTION	GOBP_POSITIVE_REGULATION_OF_TYPE_II_INTERFERON_PRODUCTION		77	-0.396273	-1.33522	0	0.108026	1	3225	tags=23%, list=16%, signal=28%
GOBP_OVARIAN_FOLLICLE_DEVELOPMENT	GOBP_OVARIAN_FOLLICLE_DEVELOPMENT		57	-0.415644	-1.33494	0	0.107965	1	925	tags=14%, list=5%, signal=15%
GOBP_TETRAPYRROLE_METABOLIC_PROCESS	GOBP_TETRAPYRROLE_METABOLIC_PROCESS		60	-0.33008	-1.33487	0	0.107692	1	4523	tags=38%, list=23%, signal=49%
GOBP_CELLULAR_RESPONSE_TO_CORTICOSTEROID_STIMULUS	GOBP_CELLULAR_RESPONSE_TO_CORTICOSTEROID_STIMULUS		64	-0.346434	-1.33399	0	0.108182	1	1345	tags=16%, list=7%, signal=17%
GOBP_REGULATION_OF_DOUBLE_STRAND_BREAK_REPAIR_VIA_HOMOLOGOUS_RECOMBINATION	GOBP_REGULATION_OF_DOUBLE_STRAND_BREAK_REPAIR_VIA_HOMOLOGOUS_RECOMBINATION		72	-0.376248	-1.33391	0	0.108198	1	4253	tags=36%, list=21%, signal=46%
GOBP_REGULATION_OF_MEMBRANE_PERMEABILITY	GOBP_REGULATION_OF_MEMBRANE_PERMEABILITY		70	-0.379892	-1.33333	0	0.109504	1	2966	tags=30%, list=15%, signal=35%
GOBP_NUCLEAR_BODY_ORGANIZATION	GOBP_NUCLEAR_BODY_ORGANIZATION		15	-0.442997	-1.33272	0	0.110503	1	3900	tags=40%, list=20%, signal=50%
GOBP_REGULATION_OF_FIBROBLAST_PROLIFERATION	GOBP_REGULATION_OF_FIBROBLAST_PROLIFERATION		85	-0.425014	-1.33253	0	0.110228	1	3050	tags=33%, list=15%, signal=39%
GOBP_RESPONSE_TO_REACTIVE_OXYGEN_SPECIES	GOBP_RESPONSE_TO_REACTIVE_OXYGEN_SPECIES		195	-0.295881	-1.33219	0	0.110427	1	2089	tags=17%, list=10%, signal=19%
GOBP_RESPONSE_TO_LIGHT_STIMULUS	GOBP_RESPONSE_TO_LIGHT_STIMULUS		320	-0.293221	-1.33129	0	0.111044	1	3624	tags=23%, list=18%, signal=27%
GOBP_ENDOSOME_ORGANIZATION	GOBP_ENDOSOME_ORGANIZATION		96	-0.301132	-1.33041	0	0.112364	1	3703	tags=25%, list=19%, signal=31%
GOBP_VERY_LONG_CHAIN_FATTY_ACID_METABOLIC_PROCESS	GOBP_VERY_LONG_CHAIN_FATTY_ACID_METABOLIC_PROCESS		35	-0.338782	-1.33039	0	0.112086	1	937	tags=11%, list=5%, signal=12%
GOBP_CRANIAL_NERVE_DEVELOPMENT	GOBP_CRANIAL_NERVE_DEVELOPMENT		60	-0.348361	-1.32995	0	0.112	1	2715	tags=18%, list=14%, signal=21%
GOBP_POSITIVE_REGULATION_OF_GRANULOCYTE_CHEMOTAXIS	GOBP_POSITIVE_REGULATION_OF_GRANULOCYTE_CHEMOTAXIS		28	-0.49658	-1.32898	0	0.112867	1	625	tags=18%, list=3%, signal=18%
GOBP_KETONE_BIOSYNTHETIC_PROCESS	GOBP_KETONE_BIOSYNTHETIC_PROCESS		44	-0.461613	-1.3286	0	0.113251	1	5098	tags=45%, list=26%, signal=61%
GOBP_CELLULAR_CARBOHYDRATE_METABOLIC_PROCESS	GOBP_CELLULAR_CARBOHYDRATE_METABOLIC_PROCESS		283	-0.293908	-1.32818	0	0.113439	1	2966	tags=20%, list=15%, signal=24%
GOBP_BLOOD_VESSEL_ENDOTHELIAL_CELL_MIGRATION	GOBP_BLOOD_VESSEL_ENDOTHELIAL_CELL_MIGRATION		117	-0.345422	-1.32778	0	0.113554	1	2547	tags=24%, list=13%, signal=27%
GOBP_NEUTRAL_LIPID_METABOLIC_PROCESS	GOBP_NEUTRAL_LIPID_METABOLIC_PROCESS		125	-0.345543	-1.32771	0	0.113278	1	2581	tags=19%, list=13%, signal=22%
GOBP_CELL_CHEMOTAXIS	GOBP_CELL_CHEMOTAXIS		301	-0.329378	-1.32767	0	0.113003	1	2690	tags=19%, list=13%, signal=22%
GOBP_REGULATION_OF_INTRACELLULAR_PROTEIN_TRANSPORT	GOBP_REGULATION_OF_INTRACELLULAR_PROTEIN_TRANSPORT		222	-0.277428	-1.32713	0	0.113968	1	2836	tags=21%, list=14%, signal=24%
GOBP_NEGATIVE_REGULATION_OF_ATP_DEPENDENT_ACTIVITY	GOBP_NEGATIVE_REGULATION_OF_ATP_DEPENDENT_ACTIVITY		22	-0.605025	-1.32708	0	0.113693	1	3193	tags=36%, list=16%, signal=43%
GOBP_ATTACHMENT_OF_SPINDLE_MICROTUBULES_TO_KINETOCHORE	GOBP_ATTACHMENT_OF_SPINDLE_MICROTUBULES_TO_KINETOCHORE		43	-0.483172	-1.32668	0	0.113419	1	3363	tags=47%, list=17%, signal=56%
GOBP_POSITIVE_REGULATION_OF_ACTIVATED_T_CELL_PROLIFERATION	GOBP_POSITIVE_REGULATION_OF_ACTIVATED_T_CELL_PROLIFERATION		26	-0.375174	-1.32638	0	0.113146	1	3461	tags=27%, list=17%, signal=33%
GOBP_REGULATION_OF_BINDING	GOBP_REGULATION_OF_BINDING		366	-0.29207	-1.32629	0	0.112875	1	3544	tags=26%, list=18%, signal=31%
GOBP_POSITIVE_REGULATION_OF_T_HELPER_CELL_DIFFERENTIATION	GOBP_POSITIVE_REGULATION_OF_T_HELPER_CELL_DIFFERENTIATION		21	-0.423166	-1.32543	0	0.112999	1	1026	tags=19%, list=5%, signal=20%
GOBP_REGULATION_OF_TELOMERE_CAPPING	GOBP_REGULATION_OF_TELOMERE_CAPPING		26	-0.381952	-1.32522	0	0.112983	1	4181	tags=38%, list=21%, signal=49%
GOBP_LATE_ENDOSOME_TO_VACUOLE_TRANSPORT	GOBP_LATE_ENDOSOME_TO_VACUOLE_TRANSPORT		36	-0.364919	-1.32478	0	0.113241	1	3703	tags=28%, list=19%, signal=34%
GOBP_ADAPTIVE_IMMUNE_RESPONSE_BASED_ON_SOMATIC_RECOMBINATION_OF_IMMUNE_RECEPTORS_BUILT_FROM_IMMUNOGLOBULIN_SUPERFAMILY_DOMAINS	GOBP_ADAPTIVE_IMMUNE_RESPONSE_BASED_ON_SOMATIC_RECOMBINATION_OF_IMMUNE_RECEPTORS_BUILT_FROM_IMMUNOGLOBULIN_SUPERFAMILY_DOMAINS		305	-0.348792	-1.32391	0	0.113982	1	2897	tags=19%, list=15%, signal=22%
GOBP_NEGATIVE_REGULATION_OF_NF_KAPPAB_TRANSCRIPTION_FACTOR_ACTIVITY	GOBP_NEGATIVE_REGULATION_OF_NF_KAPPAB_TRANSCRIPTION_FACTOR_ACTIVITY		89	-0.330663	-1.32387	0	0.113712	1	3121	tags=22%, list=16%, signal=27%
GOBP_NEGATIVE_REGULATION_OF_MITOTIC_CELL_CYCLE	GOBP_NEGATIVE_REGULATION_OF_MITOTIC_CELL_CYCLE		223	-0.333838	-1.3228	0	0.114346	1	3264	tags=27%, list=16%, signal=32%
GOBP_POSITIVE_REGULATION_OF_CHROMOSOME_SEGREGATION	GOBP_POSITIVE_REGULATION_OF_CHROMOSOME_SEGREGATION		27	-0.505321	-1.32249	0	0.114076	1	3811	tags=44%, list=19%, signal=55%
GOBP_DNA_DAMAGE_RESPONSE_SIGNAL_TRANSDUCTION_BY_P53_CLASS_MEDIATOR	GOBP_DNA_DAMAGE_RESPONSE_SIGNAL_TRANSDUCTION_BY_P53_CLASS_MEDIATOR		72	-0.374869	-1.3219	0	0.114693	1	1827	tags=24%, list=9%, signal=26%
GOBP_MITOCHONDRIAL_DNA_METABOLIC_PROCESS	GOBP_MITOCHONDRIAL_DNA_METABOLIC_PROCESS		23	-0.527946	-1.32159	0	0.114674	1	3771	tags=43%, list=19%, signal=54%
GOBP_POSITIVE_REGULATION_OF_MITOTIC_SISTER_CHROMATID_SEPARATION	GOBP_POSITIVE_REGULATION_OF_MITOTIC_SISTER_CHROMATID_SEPARATION		17	-0.613438	-1.32149	0	0.114138	1	2270	tags=41%, list=11%, signal=46%
GOBP_POSITIVE_REGULATION_OF_TELOMERE_CAPPING	GOBP_POSITIVE_REGULATION_OF_TELOMERE_CAPPING		17	-0.556185	-1.32141	0	0.114426	1	4181	tags=47%, list=21%, signal=59%
GOBP_REGULATION_OF_CIRCADIAN_RHYTHM	GOBP_REGULATION_OF_CIRCADIAN_RHYTHM		113	-0.262975	-1.3205	0	0.115086	1	1286	tags=12%, list=6%, signal=12%
GOBP_NEGATIVE_REGULATION_OF_NECROTIC_CELL_DEATH	GOBP_NEGATIVE_REGULATION_OF_NECROTIC_CELL_DEATH		21	-0.406614	-1.32012	0	0.114555	1	3615	tags=29%, list=18%, signal=35%
GOBP_METAPHASE_PLATE_CONGRESSION	GOBP_METAPHASE_PLATE_CONGRESSION		73	-0.466647	-1.31978	0	0.115345	1	3589	tags=34%, list=18%, signal=42%
GOBP_ANTIGEN_PROCESSING_AND_PRESENTATION_OF_EXOGENOUS_PEPTIDE_ANTIGEN	GOBP_ANTIGEN_PROCESSING_AND_PRESENTATION_OF_EXOGENOUS_PEPTIDE_ANTIGEN		38	-0.365528	-1.31943	0	0.115458	1	4788	tags=39%, list=24%, signal=52%
GOBP_DETECTION_OF_VISIBLE_LIGHT	GOBP_DETECTION_OF_VISIBLE_LIGHT		53	-0.396572	-1.31933	0	0.11537	1	3619	tags=15%, list=18%, signal=18%
GOBP_POSITIVE_REGULATION_OF_MYELOID_LEUKOCYTE_CYTOKINE_PRODUCTION_INVOLVED_IN_IMMUNE_RESPONSE	GOBP_POSITIVE_REGULATION_OF_MYELOID_LEUKOCYTE_CYTOKINE_PRODUCTION_INVOLVED_IN_IMMUNE_RESPONSE		35	-0.349376	-1.31927	0	0.115106	1	1827	tags=20%, list=9%, signal=22%
GOBP_NEGATIVE_REGULATION_OF_ENDOPEPTIDASE_ACTIVITY	GOBP_NEGATIVE_REGULATION_OF_ENDOPEPTIDASE_ACTIVITY		149	-0.355695	-1.31926	0	0.114843	1	2379	tags=17%, list=12%, signal=19%
GOBP_REGULATION_OF_INTRINSIC_APOPTOTIC_SIGNALING_PATHWAY_IN_RESPONSE_TO_DNA_DAMAGE_BY_P53_CLASS_MEDIATOR	GOBP_REGULATION_OF_INTRINSIC_APOPTOTIC_SIGNALING_PATHWAY_IN_RESPONSE_TO_DNA_DAMAGE_BY_P53_CLASS_MEDIATOR		17	-0.619284	-1.31897	0	0.114772	1	3630	tags=53%, list=18%, signal=65%
GOBP_RESPONSE_TO_LITHIUM_ION	GOBP_RESPONSE_TO_LITHIUM_ION		25	-0.531713	-1.31881	0	0.114511	1	2836	tags=28%, list=14%, signal=33%
GOBP_INTERLEUKIN_2_PRODUCTION	GOBP_INTERLEUKIN_2_PRODUCTION		62	-0.375311	-1.31869	0	0.114251	1	3329	tags=31%, list=17%, signal=37%
GOBP_ASPARTATE_FAMILY_AMINO_ACID_METABOLIC_PROCESS	GOBP_ASPARTATE_FAMILY_AMINO_ACID_METABOLIC_PROCESS		47	-0.434077	-1.31814	0	0.115002	1	5388	tags=45%, list=27%, signal=61%
GOBP_REGULATION_OF_CELL_DIVISION	GOBP_REGULATION_OF_CELL_DIVISION		185	-0.323014	-1.31784	0	0.114983	1	2998	tags=22%, list=15%, signal=26%
GOBP_POSITIVE_REGULATION_OF_INTRINSIC_APOPTOTIC_SIGNALING_PATHWAY	GOBP_POSITIVE_REGULATION_OF_INTRINSIC_APOPTOTIC_SIGNALING_PATHWAY		59	-0.410563	-1.31696	0	0.115738	1	3254	tags=32%, list=16%, signal=38%
GOBP_INTRINSIC_APOPTOTIC_SIGNALING_PATHWAY	GOBP_INTRINSIC_APOPTOTIC_SIGNALING_PATHWAY		294	-0.360981	-1.31646	0	0.117017	1	3254	tags=30%, list=16%, signal=35%
GOBP_MITOCHONDRIAL_CALCIUM_ION_TRANSMEMBRANE_TRANSPORT	GOBP_MITOCHONDRIAL_CALCIUM_ION_TRANSMEMBRANE_TRANSPORT		17	-0.466591	-1.31572	0	0.11794	1	4753	tags=35%, list=24%, signal=46%
GOBP_ADAPTIVE_THERMOGENESIS	GOBP_ADAPTIVE_THERMOGENESIS		160	-0.33181	-1.31571	0	0.117849	1	2960	tags=21%, list=15%, signal=25%
GOBP_NEGATIVE_REGULATION_OF_KERATINOCYTE_PROLIFERATION	GOBP_NEGATIVE_REGULATION_OF_KERATINOCYTE_PROLIFERATION		23	-0.432628	-1.31529	0	0.11807	1	1002	tags=26%, list=5%, signal=27%
GOBP_TEMPERATURE_HOMEOSTASIS	GOBP_TEMPERATURE_HOMEOSTASIS		178	-0.313966	-1.31526	0	0.117807	1	2960	tags=21%, list=15%, signal=25%
GOBP_POSITIVE_REGULATION_OF_P38MAPK_CASCADE	GOBP_POSITIVE_REGULATION_OF_P38MAPK_CASCADE		28	-0.440254	-1.31478	0	0.117902	1	1843	tags=36%, list=9%, signal=39%
GOBP_REGULATION_OF_SUPEROXIDE_METABOLIC_PROCESS	GOBP_REGULATION_OF_SUPEROXIDE_METABOLIC_PROCESS		29	-0.371864	-1.31462	0	0.117641	1	805	tags=17%, list=4%, signal=18%
GOBP_POSITIVE_REGULATION_OF_NEURAL_PRECURSOR_CELL_PROLIFERATION	GOBP_POSITIVE_REGULATION_OF_NEURAL_PRECURSOR_CELL_PROLIFERATION		54	-0.346745	-1.31447	0	0.117736	1	3531	tags=24%, list=18%, signal=29%
GOBP_HEART_TRABECULA_FORMATION	GOBP_HEART_TRABECULA_FORMATION		15	-0.632369	-1.31388	0	0.117815	1	2196	tags=33%, list=11%, signal=37%
GOBP_POSITIVE_REGULATION_OF_MEMBRANE_POTENTIAL	GOBP_POSITIVE_REGULATION_OF_MEMBRANE_POTENTIAL		15	-0.412921	-1.31372	0	0.117808	1	3664	tags=33%, list=18%, signal=41%
GOBP_EPIDERMAL_CELL_DIFFERENTIATION	GOBP_EPIDERMAL_CELL_DIFFERENTIATION		238	-0.337485	-1.31322	0	0.117903	1	1205	tags=11%, list=6%, signal=12%
GOBP_GRANULOCYTE_CHEMOTAXIS	GOBP_GRANULOCYTE_CHEMOTAXIS		127	-0.361323	-1.31215	0	0.118056	1	3338	tags=23%, list=17%, signal=27%
GOBP_POSITIVE_REGULATION_OF_DOUBLE_STRAND_BREAK_REPAIR_VIA_HOMOLOGOUS_RECOMBINATION	GOBP_POSITIVE_REGULATION_OF_DOUBLE_STRAND_BREAK_REPAIR_VIA_HOMOLOGOUS_RECOMBINATION		39	-0.394477	-1.31198	0	0.118371	1	4033	tags=36%, list=20%, signal=45%
GOBP_POSITIVE_REGULATION_OF_LEUKOCYTE_MEDIATED_IMMUNITY	GOBP_POSITIVE_REGULATION_OF_LEUKOCYTE_MEDIATED_IMMUNITY		146	-0.354114	-1.31169	0	0.118819	1	3479	tags=25%, list=17%, signal=30%
GOBP_ENDOPLASMIC_RETICULUM_UNFOLDED_PROTEIN_RESPONSE	GOBP_ENDOPLASMIC_RETICULUM_UNFOLDED_PROTEIN_RESPONSE		74	-0.459399	-1.3113	0	0.119654	1	2151	tags=35%, list=11%, signal=39%
GOBP_LYMPHOCYTE_APOPTOTIC_PROCESS	GOBP_LYMPHOCYTE_APOPTOTIC_PROCESS		79	-0.35795	-1.31119	0	0.119396	1	2897	tags=29%, list=15%, signal=34%
GOBP_POSITIVE_REGULATION_OF_BIOMINERAL_TISSUE_DEVELOPMENT	GOBP_POSITIVE_REGULATION_OF_BIOMINERAL_TISSUE_DEVELOPMENT		53	-0.377852	-1.31081	0	0.119549	1	1265	tags=17%, list=6%, signal=18%
GOBP_POSITIVE_REGULATION_OF_CYTOKINE_PRODUCTION	GOBP_POSITIVE_REGULATION_OF_CYTOKINE_PRODUCTION		470	-0.298602	-1.31056	0	0.119472	1	3338	tags=21%, list=17%, signal=25%
GOBP_POSITIVE_REGULATION_OF_PROTEIN_TYROSINE_KINASE_ACTIVITY	GOBP_POSITIVE_REGULATION_OF_PROTEIN_TYROSINE_KINASE_ACTIVITY		45	-0.390562	-1.31052	0	0.119216	1	1478	tags=20%, list=7%, signal=22%
GOBP_CELLULAR_RESPONSE_TO_EXOGENOUS_DSRNA	GOBP_CELLULAR_RESPONSE_TO_EXOGENOUS_DSRNA		16	-0.463418	-1.30975	0	0.119398	1	2629	tags=38%, list=13%, signal=43%
GOBP_LENS_MORPHOGENESIS_IN_CAMERA_TYPE_EYE	GOBP_LENS_MORPHOGENESIS_IN_CAMERA_TYPE_EYE		21	-0.432635	-1.30965	0	0.119143	1	1004	tags=33%, list=5%, signal=35%
GOBP_TETRAPYRROLE_BIOSYNTHETIC_PROCESS	GOBP_TETRAPYRROLE_BIOSYNTHETIC_PROCESS		33	-0.375774	-1.30934	0	0.119295	1	5514	tags=48%, list=28%, signal=67%
GOBP_CELL_CYCLE_G1_S_PHASE_TRANSITION	GOBP_CELL_CYCLE_G1_S_PHASE_TRANSITION		251	-0.275606	-1.30861	0	0.11956	1	3283	tags=22%, list=16%, signal=26%
GOBP_POSITIVE_REGULATION_OF_PROTEIN_SERINE_THREONINE_KINASE_ACTIVITY	GOBP_POSITIVE_REGULATION_OF_PROTEIN_SERINE_THREONINE_KINASE_ACTIVITY		192	-0.28465	-1.30856	0	0.119478	1	3099	tags=21%, list=16%, signal=24%
GOBP_FEMALE_GENITALIA_DEVELOPMENT	GOBP_FEMALE_GENITALIA_DEVELOPMENT		19	-0.424857	-1.30841	0	0.119442	1	2151	tags=26%, list=11%, signal=29%
GOBP_POSITIVE_REGULATION_OF_TRANSCRIPTION_FROM_RNA_POLYMERASE_II_PROMOTER_IN_RESPONSE_TO_STRESS	GOBP_POSITIVE_REGULATION_OF_TRANSCRIPTION_FROM_RNA_POLYMERASE_II_PROMOTER_IN_RESPONSE_TO_STRESS		18	-0.660644	-1.30824	0	0.119189	1	810	tags=44%, list=4%, signal=46%
GOBP_NEGATIVE_REGULATION_OF_PEPTIDASE_ACTIVITY	GOBP_NEGATIVE_REGULATION_OF_PEPTIDASE_ACTIVITY		218	-0.333378	-1.30798	0	0.119276	1	2379	tags=16%, list=12%, signal=18%
GOBP_ANOIKIS	GOBP_ANOIKIS		35	-0.348178	-1.30794	0	0.119025	1	1728	tags=23%, list=9%, signal=25%
GOBP_RESPONSE_TO_RADIATION	GOBP_RESPONSE_TO_RADIATION		448	-0.316188	-1.30788	0	0.118999	1	3652	tags=25%, list=18%, signal=30%
GOBP_REGULATION_OF_STEM_CELL_PROLIFERATION	GOBP_REGULATION_OF_STEM_CELL_PROLIFERATION		78	-0.3623	-1.30763	0	0.119322	1	2196	tags=19%, list=11%, signal=22%
GOBP_NEGATIVE_REGULATION_OF_CALCINEURIN_MEDIATED_SIGNALING	GOBP_NEGATIVE_REGULATION_OF_CALCINEURIN_MEDIATED_SIGNALING		15	-0.419161	-1.3072	0	0.118984	1	1417	tags=27%, list=7%, signal=29%
GOBP_NUCLEAR_EXPORT	GOBP_NUCLEAR_EXPORT		164	-0.274442	-1.30716	0	0.118736	1	3377	tags=24%, list=17%, signal=29%
GOBP_3_UTR_MEDIATED_MRNA_STABILIZATION	GOBP_3_UTR_MEDIATED_MRNA_STABILIZATION		25	-0.301121	-1.30703	0	0.118489	1	2925	tags=16%, list=15%, signal=19%
GOBP_LEUKOCYTE_CHEMOTAXIS	GOBP_LEUKOCYTE_CHEMOTAXIS		237	-0.338371	-1.30701	0	0.118244	1	2690	tags=19%, list=13%, signal=22%
[truncated: 559 more rows]
